# Supplementary material for: Genes associated with spontaneous brain activity changes in clinically different patients with major depressive disorder: A transcription‐neuroimaging association study
Source: CNS Neurosci Ther. 2023 Jun 13;29(12):3913–24. doi: 10.1111/cns.14311 (PMC10651976; doi:10.1111/cns.14311)
Supplement: Supplementary file 2 — Table S1. Table S2. Table S3. Table S4. Table S5. Table S6. Table S7. Table S8. Table S9. Table S10. [file CNS-29-3913-s001.xlsx]

## Sheet: Table S1
Table S1. MRI data acquisition parameters of MDD neuroimaging datasets.
Parameter	Dateset 1		Dataset 2
	fMRI	T1WI	fMRI	T1WI
Repetition time (ms)	2000	8.14	2000	8.2
Echo time (ms)	30	3.17	45	3.2
Matrix	64 × 64	256 × 256	64 × 64	256 × 256
Field of view (mm × mm)	220 × 220	256 × 256	220 × 220	256 × 256
Flip angle	90°	12°	90°	12°
Slice thickness (mm)	3	1	4	1
Gap (mm)	0	0	0.5	0
Volumes	180	/	180	/
Slices	36, axial	188, sagital	32, axial	188, sagital
fMRI, functional magnetic resonace imaging; T1WI, T1-weighted imaging.

## Sheet: Table S2
Table S2. Demographic information of the six donors of gene expression data.
Donor ID	Age	Sex	Handedness	Postmortem interval	Hemispheres	Samples	Medical information
H0351.2001	24	Male	Left	23 h	Left + Right	946	History of asthma
H0351.2002	39	Male	Left	10 h	Left + Right	893	None known
H0351.1009	57	Male	Cross-dominant	25.5 h	Left	363	History of atherosclerotic cardiovascular disease
H0351.1012	31	Male	Right	17.5 h	Left	529	Sudden cardiac arrest. Benign spindle cell proliferation and dystrophic calcification in the temporal horn of the lateral ventricle, ~5 mm, possibly an old choroid plexus infarct or degenerated xanthogranuloma
H0351.1015	49	Female	Right	30 h	Left	470	Splenectomy, hypothyroidism treated with Levothroid
H0351.1016	55	Male	Right	18 h	Left	501	Coronary artery atherosclerosis, prescriptions for clotting, and high cholesterol

## Sheet: Table S3
Table S3. Demographics of other major psychiatric disorders.
Demographics	Sex (Male/Female)	Age (years) (Mean ± SD)	Mean FD (mm) (Mean ± SD)
SCZ dataset (29 SCZ vs. 28 HC)
SCZ	21/8	37.10 ± 9.31	0.138 ± 0.083
HC	14/14	33.82 ± 9.23	0.098 ± 0.045
Statistics	χ2 = 3.02	t = 1.336	t = 2.285
P values	0.082	0.187	0.027
BD dataset (36 BD vs. 34 HC)
BD	19/17	34.61 ± 8.84	0.101 ± 0.063
HC	14/20	30.56 ± 8.60	0.084 ± 0.042
Statistics	χ2 = 0.944	t = 1.928	t = 1.266
P values	0.331	0.058	0.21
ADHD dataset (33 ADHD vs. 32 HC)
ADHD	18/15	32.39 ± 10.47	0.080 ± 0.042
HC	18/14	28.81 ± 7.44	0.069 ± 0.025
Statistics	χ2 = 0.019	t = 1.593	t = 1.313
P values	0.89	0.117	0.195
ADHD, attention deficit and hyperactivity disorder; BD, bipolar disorder; FD, framewise displacement; HC, healthy controls; SCZ, schizophrenia; SD, standard deviation.

## Sheet: Table S4
Table S4. MRI data acquisition parameters of other major psychiatric disorders.
Parameter	fMRI	T1WI
Repetition time (ms)	2000	2530
Echo time (ms)	30	3.31/3.5
Matrix	64 × 64	256 × 256
Field of view (mm × mm)	192× 192	256 × 256
Flip angle	90°	7°
Slice thickness (mm)	4	1
Volumes	152	/
Slices	34, oblique	176, sagittal
fMRI, functional magnetic resonace imaging; T1WI, T1-weighted imaging.

## Sheet: Table S5
Table S5. Brain regions with ALFF alterations between MDD patients and HC.
Brain regions	Peak coordinate (MNI)			t	Cluster size
	x	y	z
Dateset 1
MDD>HC
Bilateral inferior frontal gyrus	12	12	-21	8.3951	530
Left superior/middle frontal gyrus	-9	72	9	7.6337	133
Right superior/middle frontal gyrus	6	72	6	7.5335	71
Right inferior/middle temporal gyrus	48	-12	-42	7.3446	201
Left middle temporal gyrus	-63	-6	-15	6.5405	82
Left caudate/thalamus	-6	3	9	7.2412	36
MDD<HC
Bilateral calcarine/ cuneus /lingual gyrus	0	-69	18	-7.4001	930
Left middle occipital gyrus	-39	-72	18	-6.7494	38
Right inferior parietal lobule /supramarginal gyrus	51	-39	36	-7.8787	77
Right postcentral gyrus/supramarginal gyrus	54	-27	36	-7.3881	82
Right postcentral gyrus	12	-36	66	-6.7669	101
Left inferior parietal lobule	-33	-45	54	-6.6546	46
Bilateral supplementary motor area/paracentral lobule	9	-9	66	-7.3104	186
Right superior frontal gyrus	24	-12	60	-7.7365	45
Dateset 2
MDD>HC
Right inferior frontal gyrus	42	24	6	5.6161	7
MDD<HC
Right fusiform gyrus/lingual gyrus	24	-57	-12	-5.8939	24
All the regions listed in the table were voxel-level FWE corrected (P < 0.05). ALFF, amplitude of low-frequency fluctuations; HC, healthy control; MDD, major depressive disorder.

## Sheet: Table S6
Table S6. Voxels with consistent effect directions in ALFF differences at different thresholds.
Thresholds	Overlapped voxels	Voxels in MDD dataset 1	Voxels in MDD dataset 2	Overlapping ratio
Pc < 0.05	2	3010	34	0.0007
P < 0.001	467	9913	954	0.0449
P < 0.01	1699	16003	3186	0.0971
P < 0.05	3472	21667	6606	0.14
Unthesholded	23350	40857	40857	0.5715
Note: Pc means P values with family-wise error correction. Voxels represent those with consistent effect directions in ALFF differences. Overlapping ratio of the unthresholded maps is defined as the ratio of overlapped voxels to total gray matter voxels, and other ratios are defined as the ratios of overlapped voxels to the independent voxels with ALFF differences in either of the two datasets.

## Sheet: Table S7
Table S7. Clinically sensitive and clinically insensitive genes associated with ALFF alterations in MDD.
Entrez ID	Gene symbol	Probe name	Probe ID	DS	r		P (Bonferroni correction)		P (Permutation correction)
					Dataset 1	Dataset 2	Dataset 1	Dataset 2	Dataset 1	Dataset 2
Clinically sensitive genes (n = 903)
1	A1BG	A_23_P38816	1059509	0.631333	0.342484	0.223073	0	7.77156e-16	0.003996	0.241758
22	ABCB7	A_23_P171258	1059486	0.299949	-0.316623	-0.238578	0	0	0.010989	0.165834
52	ACP1	A_23_P56798	1059450	0.483026	0.327269	0.204274	0	1.85407e-13	0.00799201	0.382617
81	ACTN4	A_23_P101655	1059428	0.615795	-0.308018	-0.226111	0	3.33067e-16	0.015984	0.222777
92	ACVR2A	CUST_16955_PI416261804	1059422	0.613128	0.318834	0.167364	0	1.87856e-09	0.010989	0.701299
98	ACYP2	A_24_P336848	1059413	0.682	-0.328001	-0.23414	0	0	0.00799201	0.188811
115	ADCY9	A_24_P935103	1059387	0.792872	-0.401307	-0.285211	0	0	0.000999001	0.0529471
133	ADM	A_23_P127948	1059368	0.541282	-0.287858	-0.261813	0	0	0.041958	0.0899101
161	AP2A2	A_23_P21853	1059333	0.471641	0.307909	0.241395	0	0	0.015984	0.155844
199	AIF1	CUST_13577_PI416261804	1059298	0.427538	0.324202	0.220248	0	1.88738e-15	0.00999001	0.262737
204	AK2	A_24_P179903	1059292	0.573128	-0.292064	-0.155556	0	2.42408e-08	0.030969	0.818182
220	ALDH1A3	A_23_P205959	1059268	0.857692	-0.358606	-0.242576	0	0	0.000999001	0.150849
240	ALOX5	A_23_P104464	1059250	0.461436	0.31805	0.237515	0	0	0.010989	0.171828
249	ALPL	A_24_P353619	1059240	0.409744	0.321604	0.188294	0	1.26816e-11	0.010989	0.544456
257	ALX3	CUST_8422_PI416261804	1059236	0.520103	-0.306325	-0.250695	0	0	0.017982	0.122877
288	ANK3	A_23_P202269	1059210	0.721179	-0.36306	-0.267035	0	0	0.000999001	0.0789211
318	NUDT2	A_23_P112478	1024183	0.422256	0.324536	0.179441	0	1.13024e-10	0.00999001	0.617383
341	APOC1	A_23_P4649	1059145	0.612513	0.376722	0.257549	0	0	0.000999001	0.106893
367	AR	A_23_P113111	1024428	0.821897	-0.36803	-0.253093	0	0	0.000999001	0.114885
395	ARHGAP6	A_23_P217428	1023409	0.814462	0.301444	0.20847	0	5.76206e-14	0.020979	0.34965
403	ARL3	A_24_P286935	1059060	0.567795	-0.29658	-0.254284	0	0	0.022977	0.113886
460	ASTN1	CUST_975_PI416379584	1029968	0.733385	0.347322	0.218365	0	3.33067e-15	0.002997	0.278721
475	ATOX1	CUST_12132_PI416261804	1059007	0.365487	0.31301	0.215217	0	8.32667e-15	0.012987	0.302697
481	ATP1B1	A_23_P62932	1029046	0.675949	-0.347483	-0.278611	0	0	0.002997	0.0579421
483	ATP1B3	A_23_P68007	1058992	0.588308	-0.310034	-0.23203	0	0	0.014985	0.196803
528	ATP6V1C1	A_23_P146058	1058943	0.424205	0.34793	0.275843	0	0	0.002997	0.0589411
577	ADGRB3	A_23_P252556	1058894	0.427692	0.300958	0.192142	0	4.73666e-12	0.021978	0.511489
586	BCAT1	A_24_P935986	1058875	0.628103	-0.30661	-0.196135	0	1.66844e-12	0.017982	0.470529
602	BCL3	A_23_P4662	1058859	0.636359	-0.287396	-0.23674	0	0	0.042957	0.176823
610	HCN2	CUST_907_PI416573500	1058850	0.684	-0.337481	-0.228097	0	2.22045e-16	0.00499501	0.213786
631	BFSP1	A_23_P109171	1058839	0.550923	0.389886	0.230126	0	1.11022e-16	0.000999001	0.201798
705	BYSL	A_23_P145197	1058720	0.375026	0.289731	0.207172	0	8.29337e-14	0.036963	0.357642
712	C1QA	A_24_P222655	1058715	0.409538	0.330793	0.23896	0	0	0.00799201	0.164835
713	C1QB	A_23_P137366	1058713	0.429487	0.350242	0.235869	0	0	0.002997	0.17982
718	C3	A_23_P101407	1058704	0.370103	0.292508	0.207681	0	7.19425e-14	0.028971	0.355644
770	CA11	A_23_P78782	1058641	0.346821	0.286605	0.182861	0	4.91757e-11	0.043956	0.592408
793	CALB1	A_23_P43197	1058620	0.666359	0.405539	0.282861	0	0	0.000999001	0.0549451
814	CAMK4	A_23_P250347	1058598	0.490308	0.318799	0.161766	0	6.4643e-09	0.010989	0.751249
831	CAST	A_23_P434352	1021686	0.674308	-0.347227	-0.165425	0	2.89626e-09	0.002997	0.717283
869	CBLN1	A_24_P313431	1058547	0.502718	0.326149	0.207322	0	7.9492e-14	0.00899101	0.356643
883	KYAT1	A_23_P315206	1058536	0.573385	-0.30393	-0.261312	0	0	0.01998	0.0909091
887	CCKBR	A_23_P162010	1058530	0.359333	0.334029	0.268066	0	0	0.00599401	0.0759241
945	CD33	A_23_P331748	1016648	0.318718	0.290969	0.202545	0	2.98095e-13	0.034965	0.398601
1002	CDH4	A_23_P17593	1058399	0.672154	0.375299	0.280763	0	0	0.000999001	0.0569431
1027	CDKN1B	A_24_P81841	1058356	0.66241	-0.319063	-0.231361	0	1.11022e-16	0.010989	0.197802
1073	CFL2	A_24_P373152	1058297	0.616718	-0.32994	-0.215372	0	7.99361e-15	0.00799201	0.301698
1181	CLCN2	A_23_P132845	1058167	0.390718	-0.283739	-0.197566	0	1.14153e-12	0.047952	0.460539
1230	CCR1	A_24_P148717	1058136	0.372667	0.318756	0.252757	0	0	0.010989	0.115884
1272	CNTN1	A_23_P204541	1069799	0.647077	0.423471	0.285555	0	0	0.000999001	0.0529471
1300	COL10A1	A_23_P214144	1058066	0.397077	0.280755	0.0796464	0	0.00446291	0.0499501	1
1346	COX7A1	A_23_P67661	1058029	0.814051	-0.289121	-0.287347	0	0	0.038961	0.0519481
1400	CRMP1	A_23_P132889	1025110	0.550718	0.343913	0.207674	0	7.20535e-14	0.002997	0.355644
1436	CSF1R	A_23_P110791	1057914	0.453128	0.307674	0.2305	0	1.11022e-16	0.016983	0.198801
1501	CTNND2	A_23_P110624	1057847	0.497692	0.315655	0.286601	0	0	0.010989	0.0529471
1522	CTSZ	CUST_8503_PI416261804	1057824	0.788154	-0.356733	-0.262548	0	0	0.000999001	0.0899101
1523	CUX1	A_23_P253375	1025990	0.548615	-0.282041	-0.248428	0	0	0.047952	0.12987
1524	CX3CR1	A_23_P407565	1057821	0.421641	0.345607	0.248113	0	0	0.002997	0.12987
1536	CYBB	A_24_P365767	1057810	0.39359	0.327422	0.273459	0	0	0.00799201	0.0629371
1592	CYP26A1	A_23_P138655	1026506	0.506308	0.321861	0.224018	0	5.55112e-16	0.010989	0.237762
1662	DDX10	A_23_P32938	1057672	0.497538	0.324004	0.197224	0	1.25011e-12	0.00999001	0.463536
1663	DDX11	A_23_P203947	1028221	0.477231	-0.323463	-0.275392	0	0	0.00999001	0.0589411
1690	COCH	A_24_P184803	1012985	0.832256	0.354195	0.283399	0	0	0.001998	0.0549451
1762	DMWD	CUST_2111_PI416261804	1030977	0.431744	0.31051	0.216201	0	6.21725e-15	0.013986	0.2997
1768	DNAH6	A_23_P324605	1018165	0.531333	0.330819	0.233731	0	0	0.00799201	0.18981
1854	DUT	A_23_P88484	1024462	0.405128	-0.29289	-0.210584	0	3.16414e-14	0.027972	0.332667
1875	E2F5	A_23_P31721	1011781	0.738256	0.32394	0.221339	0	1.33227e-15	0.00999001	0.258741
1909	EDNRA	A_24_P217572	1057392	0.490872	-0.295998	-0.253485	0	0	0.022977	0.114885
2044	EPHA5	A_23_P147839	1025052	0.566513	0.298571	0.0926733	0	0.000931691	0.021978	1
2073	ERCC5	CUST_253_PI416408490	1027779	0.291692	-0.288437	-0.212521	0	1.82077e-14	0.040959	0.316683
2170	FABP3	CUST_15832_PI416261804	1057101	0.448513	0.290911	0.258158	0	0	0.034965	0.104895
2182	ACSL4	CUST_15065_PI416261804	1057079	0.582051	0.306768	0.285271	0	0	0.017982	0.0529471
2210	FCGR1B	A_23_P63390	1057039	0.536615	0.288786	0.216373	0	5.9952e-15	0.040959	0.298701
2239	GPC4	A_23_P435407	1057017	0.803128	0.319574	0.247429	0	0	0.010989	0.133866
2268	FGR	A_23_P103932	1021051	0.33041	-0.309041	-0.118848	0	2.12535e-05	0.014985	0.994006
2289	FKBP5	A_23_P111206	1019887	0.642821	-0.432548	-0.285594	0	0	0.000999001	0.0529471
2309	FOXO3	A_23_P345575	1023918	0.526615	-0.297377	-0.278035	0	0	0.022977	0.0579421
2322	FLT3	A_23_P99442	1056924	0.662308	-0.333354	-0.216645	0	5.44009e-15	0.00599401	0.297702
2350	FOLR2	A_23_P47709	1015893	0.500923	0.333495	0.247305	0	0	0.00599401	0.133866
2354	FOSB	A_23_P429998	1016457	0.478923	-0.313788	-0.225146	0	4.44089e-16	0.012987	0.226773
2355	FOSL2	A_23_P218555	1056892	0.483128	-0.297863	-0.201877	0	3.57714e-13	0.021978	0.407592
2533	FYB1	A_24_P393740	1028951	0.376923	0.296162	0.190887	0	6.54587e-12	0.022977	0.523477
2550	GABBR1	A_23_P93302	1023290	0.507026	0.297873	0.234252	0	0	0.021978	0.187812
2555	GABRA2	CUST_1007_PI417557136	1013901	0.515026	0.358985	0.261906	0	0	0.000999001	0.0899101
2562	GABRB3	A_23_P10966	1029787	0.496051	0.319218	0.225975	0	3.33067e-16	0.010989	0.222777
2564	GABRE	A_23_P159775	1025161	0.799897	0.292697	0.209761	0	3.9968e-14	0.027972	0.335664
2565	GABRG1	A_32_P89899	1029994	0.513846	0.342774	0.27323	0	0	0.003996	0.0639361
2650	GCNT1	A_23_P9232	1020514	0.676	0.299754	0.219888	0	2.10942e-15	0.021978	0.265734
2674	GFRA1	A_23_P12686	1015452	0.533436	-0.289115	-0.139741	0	5.57136e-07	0.038961	0.919081
2675	GFRA2	A_23_P84084	1056441	0.728462	-0.354411	-0.273763	0	0	0.001998	0.0629371
2690	GHR	A_23_P156087	1056430	0.636	0.303475	0.169042	0	1.28643e-09	0.01998	0.69031
2710	GK	A_24_P100387	1011184	0.627179	-0.318456	-0.244563	0	0	0.010989	0.13986
2766	GMPR	A_24_P277657	1056365	0.555282	-0.293222	-0.183927	0	3.78139e-11	0.026973	0.586414
2778	GNAS	A_24_P418809	1011969	0.556923	-0.28921	-0.205177	0	1.44551e-13	0.038961	0.377622
2783	GNB2	CUST_6535_PI416261804	1056338	0.495897	0.321359	0.274004	0	0	0.010989	0.0629371
2796	GNRH1	CUST_12057_PI416261804	1011126	0.516205	-0.341626	-0.235375	0	0	0.003996	0.182817
2820	GPD2	CUST_14791_PI416261804	1056277	0.640462	0.307368	0.263351	0	0	0.017982	0.0889111
2823	GPM6A	A_23_P121545	1025273	0.535692	0.364151	0.229419	0	1.11022e-16	0.000999001	0.205794
2857	GPR34	A_23_P11201	1017944	0.466667	0.341689	0.223783	0	6.66134e-16	0.003996	0.23976
2895	GRID2	A_32_P229221	1056185	0.758821	0.284376	0.220538	0	1.77636e-15	0.045954	0.262737
2898	GRIK2	CUST_307_PI416408490	1056145	0.723128	0.329663	0.261386	0	0	0.00799201	0.0909091
2908	NR3C1	CUST_1402_PI416379584	1030138	0.742564	-0.347225	-0.268578	0	0	0.002997	0.0749251
2918	GRM8	A_32_P8221	1041286	0.651231	0.325781	0.214494	0	1.03251e-14	0.00899101	0.307692
2937	GSS	A_23_P210920	1055896	0.514769	0.333349	0.258992	0	0	0.00599401	0.0989011
2963	GTF2F2	A_23_P14132	1055864	0.639026	0.299416	0.230282	0	1.11022e-16	0.021978	0.200799
2982	GUCY1A1	A_23_P69573	1020120	0.436872	0.298713	0.192032	0	4.87321e-12	0.021978	0.513487
3067	HDC	A_23_P117662	1055725	0.603333	0.365141	0.279991	0	0	0.000999001	0.0569431
3145	HMBS	A_23_P98431	1027808	0.647026	-0.309533	-0.25367	0	0	0.014985	0.114885
3156	HMGCR	A_23_P30495	1016693	0.548051	0.294369	0.248487	0	0	0.024975	0.12987
3175	ONECUT1	A_23_P340717	1055591	0.656051	0.335114	0.199898	0	6.11289e-13	0.00499501	0.427572
3183	HNRNPC	A_32_P142028	1013801	0.732205	0.346265	0.19988	0	6.14175e-13	0.002997	0.427572
3187	HNRNPH1	A_24_P320254	1055582	0.288462	-0.282082	-0.280819	0	0	0.047952	0.0569431
3208	HPCA	A_23_P126159	1055549	0.575846	0.311013	0.227033	0	2.22045e-16	0.013986	0.218781
3241	HPCAL1	A_23_P5831	1027182	0.591179	0.283636	0.268096	0	0	0.047952	0.0759241
3265	HRAS	A_23_P98183	1055478	0.395692	0.283312	0.235123	0	0	0.047952	0.186813
3270	HRC	A_23_P142125	1055471	0.482205	-0.318427	-0.197818	0	1.06748e-12	0.010989	0.456543
3281	HSBP1	A_23_P100203	1055462	0.353538	0.313459	0.22775	0	2.22045e-16	0.012987	0.216783
3290	HSD11B1	A_23_P63209	1027298	0.587026	-0.397903	-0.23984	0	0	0.000999001	0.162837
3299	HSF4	A_23_P3592	1021204	0.267846	-0.287008	-0.244895	0	0	0.043956	0.138861
3316	HSPB2	A_23_P161727	1055420	0.577641	-0.372803	-0.225393	0	4.44089e-16	0.000999001	0.224775
3338	DNAJC4	CUST_6077_PI416261804	1055404	0.778615	-0.354616	-0.27587	0	0	0.001998	0.0589411
3358	HTR2C	CUST_1864_PI417557136	1055266	0.794513	0.437942	0.2819	0	0	0.000999001	0.0559441
3429	IFI27	A_23_P48513	1055191	0.276308	-0.340686	-0.18237	0	5.54694e-11	0.003996	0.595405
3479	IGF1	A_24_P304419	1055155	0.41	0.299169	0.259985	0	0	0.021978	0.0959041
3485	IGFBP2	A_23_P119943	1055136	0.809744	-0.283494	-0.278163	0	0	0.047952	0.0579421
3551	IKBKB	A_24_P132518	1055103	0.339692	-0.332318	-0.240605	0	0	0.00799201	0.15984
3553	IL1B	A_23_P79518	1055098	0.813026	0.426213	0.227671	0	2.22045e-16	0.000999001	0.216783
3570	IL6R	A_24_P379413	1055070	0.451128	-0.315174	-0.197985	0	1.02085e-12	0.010989	0.453546
3572	IL6ST	CUST_15800_PI416261804	1023210	0.307026	-0.310222	-0.208026	0	6.52811e-14	0.013986	0.351648
3595	IL12RB2	A_23_P72077	1055037	0.338205	0.310425	0.215733	0	7.21645e-15	0.013986	0.2997
3624	INHBA	A_23_P122924	1055003	0.571538	-0.328193	-0.210584	0	3.16414e-14	0.00799201	0.332667
3632	INPP5A	A_24_P26897	1054993	0.652821	-0.35539	-0.21739	0	4.44089e-15	0.000999001	0.28971
3643	INSR	A_23_P4764	1015241	0.384564	-0.291025	-0.237684	0	0	0.034965	0.171828
3708	ITPR1	A_23_P92042	1017946	0.751231	-0.314416	-0.251765	0	0	0.011988	0.118881
3737	KCNA2	A_23_P137923	1054866	0.669487	-0.302476	-0.260399	0	0	0.01998	0.0949051
3746	KCNC1	A_24_P38810	1013483	0.779385	-0.298254	-0.243128	0	0	0.021978	0.145854
3776	KCNK2	CUST_15105_PI416261804	1029353	0.635641	0.287572	0.211896	0	2.17604e-14	0.042957	0.322677
3783	KCNN4	A_23_P67529	1054783	0.599795	-0.293064	-0.202655	0	2.89213e-13	0.026973	0.397602
3787	KCNS1	A_23_P321846	1054779	0.897179	-0.383843	-0.283989	0	0	0.000999001	0.0539461
3827	KNG1	A_23_P212258	1054737	0.802205	-0.372608	-0.259734	0	0	0.000999001	0.0969031
3912	LAMB1	A_23_P94030	1054637	0.632	0.309656	0.26193	0	0	0.014985	0.0899101
3915	LAMC1	A_23_P201628	1054633	0.313436	-0.312104	-0.176701	0	2.17616e-10	0.013986	0.639361
3936	LCP1	A_23_P204847	1054613	0.506872	0.323016	0.223175	0	7.77156e-16	0.010989	0.241758
4004	LMO1	A_23_P87310	1054547	0.544667	0.430078	0.228586	0	1.11022e-16	0.000999001	0.208791
4005	LMO2	A_23_P53126	1016242	0.399795	-0.338104	-0.192991	0	3.80151e-12	0.00499501	0.505495
4014	LOR	A_23_P34452	1054535	0.490513	0.30286	0.228226	0	2.22045e-16	0.01998	0.211788
4043	LRPAP1	A_24_P277331	1054504	0.479077	0.306001	0.20382	0	2.10165e-13	0.017982	0.387612
4067	LYN	A_23_P147431	1019123	0.365692	0.295462	0.271765	0	0	0.023976	0.0659341
4082	MARCKS	A_23_P214222	1054447	0.799333	0.443188	0.259093	0	0	0.000999001	0.0989011
4087	SMAD2	A_24_P202527	1054436	0.535333	0.297544	0.244649	0	0	0.022977	0.13986
4092	SMAD7	A_23_P55518	1054425	0.359385	-0.333508	-0.268954	0	0	0.00599401	0.0739261
4144	MAT2A	A_32_P87703	1054286	0.270051	-0.28505	-0.173508	0	4.60888e-10	0.043956	0.663337
4145	MATK	A_23_P50678	1029573	0.585949	-0.286587	-0.229009	0	1.11022e-16	0.043956	0.207792
4149	MAX	A_23_P205549	1025670	0.511949	-0.336754	-0.257045	0	0	0.00499501	0.107892
4168	MCF2	A_23_P45536	1016685	0.692103	-0.317398	-0.268332	0	0	0.010989	0.0749251
4199	ME1	A_23_P422026	1054230	0.503436	0.296034	0.264748	0	0	0.022977	0.0809191
4201	MEA1	A_23_P30745	1054226	0.310718	0.322132	0.225727	0	3.33067e-16	0.010989	0.222777
4286	MITF	A_23_P61945	1029593	0.531282	-0.338139	-0.263372	0	0	0.00499501	0.0889111
4289	MKLN1	A_24_P914817	1054148	0.373128	-0.301176	-0.191534	0	5.54179e-12	0.020979	0.519481
4299	AFF1	A_23_P29897	1054132	0.327744	-0.294624	-0.21604	0	6.55032e-15	0.024975	0.2997
4306	NR3C2	CUST_14304_PI416261804	1054122	0.663487	-0.294031	-0.243469	0	0	0.024975	0.143856
4324	MMP15	A_24_P116535	1054099	0.641128	-0.348582	-0.270713	0	0	0.002997	0.0689311
4507	MTAP	A_24_P297888	1054002	0.667385	-0.318178	-0.255807	0	0	0.010989	0.108891
4599	MX1	A_23_P17663	1016010	0.772667	-0.463875	-0.235147	0	0	0.000999001	0.186813
4601	MXI1	A_23_P161399	1053963	0.48041	-0.3157	-0.234085	0	0	0.010989	0.188811
4609	MYC	A_23_P215956	1027477	0.762923	-0.328629	-0.246653	0	0	0.00799201	0.134865
4616	GADD45B	A_24_P239606	1053944	0.343436	-0.296245	-0.20615	0	1.10245e-13	0.022977	0.367632
4638	MYLK	A_24_P319923	1029218	0.460205	-0.294438	-0.0773902	0	0.00573347	0.024975	1
4681	NBL1	A_23_P51958	1017754	0.40559	0.331824	0.275178	0	0	0.00799201	0.0609391
4685	NCAM2	A_32_P199429	1060700	0.646205	0.387981	0.209949	0	3.79696e-14	0.000999001	0.334665
4718	NDUFC2	A_24_P364236	1053803	0.476103	0.305253	0.235729	0	0	0.017982	0.17982
4741	NEFM	CUST_13404_PI416261804	1053770	0.810103	-0.297906	-0.162544	0	5.45862e-09	0.021978	0.747253
4744	NEFH	CUST_463_PI416408490	1053766	0.887538	-0.388556	-0.221457	0	1.33227e-15	0.000999001	0.258741
4753	NELL2	CUST_11008_PI416261804	1012943	0.443179	0.290452	0.158342	0	1.34831e-08	0.035964	0.786214
4782	NFIC	A_23_P131115	1027400	0.718923	-0.322378	-0.249486	0	0	0.010989	0.127872
4784	NFIX	A_24_P858698	1053733	0.374974	-0.393394	-0.261852	0	0	0.000999001	0.0899101
4790	NFKB1	A_23_P30024	1053731	0.641641	-0.309114	-0.225128	0	4.44089e-16	0.014985	0.226773
4792	NFKBIA	A_23_P106002	1053728	0.392359	-0.331285	-0.230203	0	1.11022e-16	0.00799201	0.200799
4824	NKX3-1	A_23_P157545	1053692	0.634103	-0.360399	-0.281397	0	0	0.000999001	0.0559441
4826	NNAT	A_24_P382533	1053687	0.692359	0.342362	0.236203	0	0	0.003996	0.178821
4878	NPPA	A_23_P74059	1053623	0.690564	0.374131	0.221204	0	1.44329e-15	0.000999001	0.25974
4885	NPTX2	A_23_P82651	1053610	0.602103	0.351807	0.215903	0	6.77236e-15	0.002997	0.2997
4889	NPY5R	A_23_P251836	1053570	0.435846	0.311865	0.188688	0	1.14749e-11	0.013986	0.539461
4948	OCA2	A_23_P129133	1053494	0.545641	0.31518	0.242438	0	0	0.010989	0.151848
4968	OGG1	A_24_P414183	1023609	0.623795	0.296666	0.165547	0	2.81863e-09	0.022977	0.717283
5019	OXCT1	A_32_P63848	1053422	0.447179	0.285172	0.183192	0	4.53326e-11	0.043956	0.589411
5026	P2RX5	A_23_P433785	1029745	0.336564	0.327605	0.245083	0	0	0.00799201	0.138861
5031	P2RY6	A_23_P64611	1026739	0.506667	0.334104	0.133966	0	1.61288e-06	0.00599401	0.945055
5063	PAK3	CUST_8032_PI416261804	1013098	0.323436	0.296644	0.201869	0	3.5838e-13	0.022977	0.407592
5067	CNTN3	A_23_P250173	1022403	0.634051	0.312116	0.155527	0	2.43878e-08	0.013986	0.818182
5091	PC	A_23_P161647	1021070	0.695744	-0.298478	-0.0932111	0	0.000869479	0.021978	1
5119	CHMP1A	A_23_P106694	1053311	0.700872	0.332322	0.279449	0	0	0.00799201	0.0579421
5121	PCP4	CUST_14_PI416558187	1053307	0.775282	-0.362506	-0.250369	0	0	0.000999001	0.123876
5122	PCSK1	A_24_P174793	1053305	0.713897	-0.34596	-0.275974	0	0	0.002997	0.0579421
5138	PDE2A	A_23_P401106	1015984	0.778667	0.345315	0.254112	0	0	0.002997	0.114885
5164	PDK2	A_23_P207517	1053254	0.477487	0.301607	0.232858	0	0	0.020979	0.192807
5176	SERPINF1	A_23_P100660	1053204	0.654256	0.431271	0.237382	0	0	0.000999001	0.172827
5184	PEPD	A_23_P83436	1053198	0.753128	-0.336125	-0.156231	0	2.10497e-08	0.00499501	0.807193
5205	ATP8B1	CUST_98_PI416408490	1028239	0.389436	-0.284365	-0.257558	0	0	0.045954	0.106893
5208	PFKFB2	A_24_P413669	1029019	0.604769	-0.297646	-0.205815	0	1.21014e-13	0.022977	0.370629
5229	PGGT1B	A_32_P47543	1063785	0.270718	-0.281006	-0.229506	0	1.11022e-16	0.0499501	0.205794
5272	SERPINB9	A_24_P295010	1053091	0.649231	-0.370669	-0.263335	0	0	0.000999001	0.0889111
5310	PKD1	A_23_P77502	1053023	0.591128	-0.325525	-0.265806	0	0	0.00899101	0.0799201
5311	PKD2	A_24_P106112	1053021	0.467385	-0.317596	-0.229118	0	1.11022e-16	0.010989	0.206793
5332	PLCB4	A_23_P28898	1052993	0.753231	-0.341935	-0.255275	0	0	0.003996	0.113886
5412	UBL3	A_24_P330234	1052923	0.645641	-0.358568	-0.22359	0	6.66134e-16	0.000999001	0.240759
5443	POMC	A_23_P5875	1052870	0.349282	-0.283367	-0.234374	0	0	0.047952	0.187812
5453	POU3F1	A_24_P131293	1052856	0.664718	-0.372137	-0.235553	0	0	0.000999001	0.17982
5455	POU3F3	CUST_100_PI417507815	1052853	0.506564	-0.349232	-0.256568	0	0	0.002997	0.108891
5502	PPP1R1A	A_23_P53417	1052796	0.693026	0.345983	0.226549	0	3.33067e-16	0.002997	0.220779
5570	PKIB	CUST_14295_PI416261804	1052706	0.457179	0.338641	0.266423	0	0	0.00499501	0.0799201
5579	PRKCB	A_24_P935330	1052695	0.484974	0.286192	0.184697	0	3.12457e-11	0.043956	0.577423
5594	MAPK1	CUST_17058_PI416261804	1030604	0.609641	0.319585	0.21892	0	2.77556e-15	0.010989	0.275724
5606	MAP2K3	A_24_P296698	1052652	0.624256	-0.349998	-0.25684	0	0	0.002997	0.108891
5621	PRNP	A_23_P109143	1016912	0.409692	0.297334	0.234892	0	0	0.022977	0.187812
5744	PTHLH	A_23_P2271	1025149	0.56641	0.330672	0.268985	0	0	0.00799201	0.0739261
5745	PTH1R	A_23_P167030	1052476	0.458615	-0.291082	-0.178315	0	1.48112e-10	0.033966	0.623377
5774	PTPN3	A_24_P928969	1010756	0.423897	0.294499	0.103897	0	0.000204508	0.024975	0.999001
5801	PTPRR	A_23_P47924	1052425	0.77759	0.397573	0.233986	0	0	0.000999001	0.188811
5899	RALB	A_24_P294191	1052320	0.544103	-0.294617	-0.196615	0	1.46949e-12	0.024975	0.468531
5931	RBBP7	A_23_P114221	1052276	0.419026	0.301339	0.2215	0	1.33227e-15	0.020979	0.258741
5937	RBMS1	A_23_P431410	1052265	0.78759	-0.465809	-0.27883	0	0	0.000999001	0.0579421
5961	PRPH2	A_23_P214459	1052244	0.714923	0.388671	0.249844	0	0	0.000999001	0.126873
5999	RGS4	A_23_P200737	1014395	0.425231	0.322518	0.274831	0	0	0.010989	0.0619381
6001	RGS10	A_23_P138717	1052197	0.512513	0.349035	0.245942	0	0	0.002997	0.137862
6039	RNASE6	A_23_P3014	1052159	0.409128	0.293987	0.21055	0	3.19744e-14	0.024975	0.332667
6118	RPA2	A_23_P86133	1052125	0.467077	0.292615	0.215534	0	7.54952e-15	0.027972	0.301698
6136	RPL12	A_23_P336854	1016545	0.574821	0.282358	0.204275	0	1.85407e-13	0.047952	0.382617
6247	RS1	A_23_P148292	1051878	0.722667	0.295035	0.227956	0	2.22045e-16	0.023976	0.214785
6272	SORT1	A_24_P325520	1028954	0.530923	-0.333495	-0.25126	0	0	0.00599401	0.120879
6328	SCN3A	A_24_P85888	1011403	0.618564	0.333948	0.22662	0	2.22045e-16	0.00599401	0.220779
6397	SEC14L1	CUST_963_PI416379584	1010895	0.476103	-0.287875	-0.246522	0	0	0.041958	0.134865
6441	SFTPD	A_32_P107617	1051652	0.431487	0.343181	0.251235	0	0	0.002997	0.120879
6451	SH3BGRL	A_23_P148297	1051636	0.612769	-0.316208	-0.232342	0	0	0.010989	0.195804
6489	ST8SIA1	A_23_P354705	1051606	0.694872	-0.311086	-0.279959	0	0	0.013986	0.0569431
6513	SLC2A1	A_23_P571	1051569	0.318359	-0.289818	-0.115301	0	3.73094e-05	0.036963	0.997003
6518	SLC2A5	A_23_P160159	1019380	0.352718	0.29194	0.201365	0	4.11005e-13	0.030969	0.413586
6533	SLC6A6	A_24_P46093	1051451	0.484564	-0.332675	-0.237109	0	0	0.00699301	0.173826
6543	SLC8A2	A_32_P45844	1014784	0.602308	0.321078	0.17748	0	1.80842e-10	0.010989	0.633367
6546	SLC8A1	A_32_P147078	1051433	0.587282	-0.391801	-0.282515	0	0	0.000999001	0.0559441
6553	SLC9A5	A_23_P129433	1051424	0.376103	-0.285456	-0.262238	0	0	0.043956	0.0899101
6586	SLIT3	CUST_13739_PI416261804	1051321	0.707897	0.285965	0.250462	0	0	0.043956	0.122877
6603	SMARCD2	A_23_P66487	1018291	0.570256	-0.367214	-0.253587	0	0	0.000999001	0.114885
6612	SUMO3	A_23_P102937	1051294	0.533333	0.358158	0.260455	0	0	0.000999001	0.0949051
6623	SNCG	CUST_14363_PI416261804	1051276	0.594923	0.306023	0.276742	0	0	0.017982	0.0579421
6646	SOAT1	A_32_P103131	1062385	0.697282	-0.378234	-0.273955	0	0	0.000999001	0.0629371
6659	SOX4	A_23_P82169	1051221	0.503231	0.314463	0.112197	0	6.02498e-05	0.011988	0.998002
6710	SPTB	A_32_P134968	1024841	0.423795	-0.299054	-0.287443	0	0	0.021978	0.0509491
6750	SST	CUST_980_PI417557136	1025747	0.64641	0.334691	0.267792	0	0	0.00599401	0.0769231
6752	SSTR2	A_23_P318800	1051104	0.436205	0.325082	0.244849	0	0	0.00899101	0.13986
6785	ELOVL4	CUST_8656_PI416261804	1051063	0.612308	-0.314036	-0.252263	0	0	0.012987	0.115884
6804	STX1A	A_23_P82420	1020967	0.666667	0.385503	0.231539	0	1.11022e-16	0.000999001	0.197802
6854	SYN2	CUST_11319_PI416261804	1024420	0.561179	0.315817	0.240214	0	0	0.010989	0.160839
6890	TAP1	A_23_P59005	1025025	0.462872	-0.398748	-0.240157	0	0	0.000999001	0.161838
6934	TCF7L2	A_24_P921823	1010744	0.64559	-0.290944	-0.227139	0	2.22045e-16	0.034965	0.218781
7038	TG	A_23_P32454	1050831	0.740821	0.330312	0.267287	0	0	0.00799201	0.0769231
7051	TGM1	A_23_P65618	1050813	0.653949	-0.31423	-0.283501	0	0	0.011988	0.0549451
7067	THRA	A_23_P207742	1050792	0.796667	0.354107	0.283149	0	0	0.001998	0.0549451
7068	THRB	CUST_16886_PI416261804	1015401	0.438513	0.311328	0.22548	0	3.33067e-16	0.013986	0.224775
7071	KLF10	A_23_P168828	1030669	0.390103	0.312251	0.149602	0	8.20188e-08	0.013986	0.856144
7087	ICAM5	A_24_P254079	1050762	0.539846	0.3289	0.218568	0	3.10862e-15	0.00799201	0.277722
7092	TLL1	CUST_15232_PI416261804	1050755	0.634974	0.388761	0.251491	0	0	0.000999001	0.120879
7122	CLDN5	A_23_P6321	1010473	0.293744	-0.31897	-0.150143	0	7.35593e-08	0.010989	0.852148
7137	TNNI3	CUST_15712_PI416261804	1050693	0.348359	0.313914	0.249003	0	0	0.012987	0.12987
7280	TUBB2A	A_23_P19291	1050548	0.408513	0.30611	0.258438	0	0	0.017982	0.102897
7295	TXN	A_23_P60248	1050529	0.383795	0.306874	0.268545	0	0	0.017982	0.0749251
7301	TYRO3	A_23_P54517	1050520	0.47441	0.293365	0.23695	0	0	0.026973	0.174825
7306	TYRP1	A_23_P94403	1050518	0.382615	0.28587	0.141304	0	4.14715e-07	0.043956	0.912088
7307	U2AF1	A_23_P6303	1026981	0.441282	-0.321993	-0.248777	0	0	0.010989	0.12987
7392	USF2	A_23_P153783	1030745	0.417692	-0.300994	-0.251557	0	0	0.021978	0.11988
7402	UTRN	A_32_P524014	1050425	0.494359	-0.321387	-0.258803	0	0	0.010989	0.0999001
7469	NELFA	A_24_P83183	1050357	0.41159	-0.307937	-0.218092	0	3.55271e-15	0.015984	0.282717
7473	WNT3	A_23_P130158	1050353	0.70241	-0.386205	-0.242851	0	0	0.000999001	0.147852
7534	YWHAZ	A_24_P209571	1017602	0.562359	0.316013	0.217378	0	4.44089e-15	0.010989	0.28971
7726	TRIM26	A_24_P898583	1050172	0.420718	-0.292823	-0.250886	0	0	0.027972	0.121878
7746	ZSCAN9	A_23_P122464	1050152	0.629179	-0.345682	-0.276976	0	0	0.002997	0.0579421
7781	SLC30A3	A_23_P302568	1050120	0.51359	0.35451	0.218432	0	3.21965e-15	0.001998	0.278721
7940	LST1	A_24_P94916	1023211	0.421385	0.291934	0.201604	0	3.85136e-13	0.031968	0.410589
7991	TUSC3	A_24_P95154	1050015	0.511692	0.300116	0.220119	0	1.9984e-15	0.021978	0.263736
7993	UBXN8	A_23_P157465	1050013	0.336667	0.281517	0.201224	0	4.26992e-13	0.048951	0.414585
8013	NR4A3	A_23_P398566	1026472	0.711744	0.290338	0.285314	0	0	0.036963	0.0529471
8174	MADCAM1	A_23_P153616	1049942	0.771897	-0.397982	-0.2719	0	0	0.000999001	0.0659341
8193	DPF1	CUST_759_PI416379584	1010401	0.360051	0.305462	0.243696	0	0	0.017982	0.143856
8322	FZD4	A_23_P64617	1049848	0.384872	-0.356117	-0.237672	0	0	0.000999001	0.171828
8323	FZD6	A_23_P123276	1049846	0.611282	-0.373766	-0.236897	0	0	0.000999001	0.174825
8404	SPARCL1	A_23_P113351	1016104	0.56241	-0.330724	-0.15072	0	6.5471e-08	0.00799201	0.85015
8425	LTBP4	A_23_P141946	1021094	0.677487	0.306283	0.215249	0	8.21565e-15	0.017982	0.302697
8445	DYRK2	A_24_P56270	1027459	0.388872	0.31573	0.250054	0	0	0.010989	0.125874
8470	SORBS2	A_23_P121795	1029199	0.66041	0.30969	0.191293	0	5.89684e-12	0.014985	0.52048
8480	RAE1	A_23_P6023	1067916	0.552718	0.36523	0.193169	0	3.62932e-12	0.000999001	0.503497
8503	PIK3R3	A_23_P22970	1020592	0.669333	-0.330802	-0.281494	0	0	0.00799201	0.0559441
8507	ENC1	A_23_P213424	1049631	0.458359	0.293821	0.185287	0	2.69854e-11	0.024975	0.575425
8534	CHST1	A_23_P98205	1049594	0.508103	0.331253	0.26363	0	0	0.00799201	0.0889111
8573	CASK	A_32_P168464	1010632	0.561282	0.34629	0.249645	0	0	0.002997	0.127872
8611	PLPP1	A_23_P70060	1030952	0.429487	-0.28562	-0.169522	0	1.15351e-09	0.043956	0.687313
8635	RNASET2	A_24_P360269	1049494	0.505231	0.311366	0.242318	0	0	0.013986	0.151848
8646	CHRD	A_23_P502047	1049481	0.547385	-0.350983	-0.2681	0	0	0.002997	0.0759241
8706	B3GALNT1	A_23_P41166	1030804	0.605436	0.334464	0.230635	0	1.11022e-16	0.00599401	0.198801
8718	TNFRSF25	A_23_P126844	1029117	0.520256	-0.325017	-0.254484	0	0	0.00899101	0.113886
8767	RIPK2	A_23_P252106	1049333	0.486154	0.293957	0.238108	0	0	0.024975	0.168831
8805	TRIM24	A_23_P93629	1027729	0.486615	0.309649	0.214406	0	1.05471e-14	0.014985	0.307692
9013	TAF1C	A_23_P163546	1049094	0.386103	-0.356444	-0.266062	0	0	0.000999001	0.0799201
9020	MAP3K14	A_23_P207319	1049079	0.53959	-0.31376	-0.231586	0	1.11022e-16	0.012987	0.197802
9024	BRSK2	A_24_P326708	1049071	0.374718	-0.304938	-0.260859	0	0	0.018981	0.0919081
9033	PKD2L1	A_23_P12554	1049060	0.653846	0.376595	0.277499	0	0	0.000999001	0.0579421
9063	PIAS2	A_32_P139311	1065880	0.405692	-0.307509	-0.273486	0	0	0.016983	0.0629371
9070	ASH2L	A_23_P134827	1017500	0.309026	0.312156	0.216772	0	5.32907e-15	0.013986	0.295704
9077	DIRAS3	A_23_P149121	1049011	0.853179	0.358678	0.270999	0	0	0.000999001	0.0679321
9118	INA	A_23_P35444	1048967	0.774564	-0.307334	-0.254154	0	0	0.017982	0.114885
9189	ZBED1	A_32_P86623	1048861	0.297231	-0.317628	-0.174847	0	3.37048e-10	0.010989	0.651349
9208	LRRFIP1	A_23_P435183	1020296	0.646769	-0.339232	-0.240466	0	0	0.00499501	0.160839
9254	CACNA2D2	CUST_130_PI416408490	1048792	0.665897	-0.371737	-0.277614	0	0	0.000999001	0.0579421
9256	TSPOAP1	A_23_P152559	1016586	0.714718	0.379371	0.229253	0	1.11022e-16	0.000999001	0.206793
9315	NREP	A_24_P149124	1010696	0.676615	-0.348589	-0.251277	0	0	0.002997	0.120879
9317	PTER	A_23_P323774	1048736	0.569744	0.333547	0.280884	0	0	0.00599401	0.0569431
9382	COG1	CUST_11758_PI416261804	1048650	0.486	0.303851	0.22949	0	1.11022e-16	0.01998	0.205794
9399	STOML1	A_23_P54376	1048635	0.432872	0.306475	0.226657	0	2.22045e-16	0.017982	0.220779
9454	HOMER3	A_23_P39364	1015674	0.526821	-0.355752	-0.231924	0	0	0.000999001	0.196803
9473	THEMIS2	A_23_P873	1060254	0.554	-0.305671	-0.157761	0	1.52495e-08	0.017982	0.795205
9537	TP53I11	A_23_P150281	1011940	0.725487	0.339764	0.129348	0	3.6577e-06	0.00499501	0.962038
9542	NRG2	A_32_P163894	1067322	0.492615	-0.342923	-0.258663	0	0	0.002997	0.100899
9570	GOSR2	A_23_P207719	1048424	0.466923	0.312126	0.205157	0	1.45328e-13	0.013986	0.377622
9577	BABAM2	A_32_P132796	1048411	0.339333	0.315019	0.235697	0	0	0.011988	0.17982
9583	ENTPD4	A_23_P216017	1019252	0.578718	-0.289101	-0.262312	0	0	0.038961	0.0899101
9589	WTAP	A_23_P215037	1025601	0.327179	0.339354	0.189046	0	1.04791e-11	0.00499501	0.537463
9592	IER2	A_32_P36235	1048389	0.607744	-0.390144	-0.27509	0	0	0.000999001	0.0609391
9616	RNF7	A_23_P109768	1048353	0.394769	0.29349	0.178928	0	1.27865e-10	0.026973	0.621379
9636	ISG15	A_23_P819	1048329	0.766974	0.391361	0.285982	0	0	0.000999001	0.0529471
9709	HERPUD1	A_23_P54846	1027895	0.709333	-0.325265	-0.275186	0	0	0.00899101	0.0609391
9717	SEC14L5	A_24_P254850	1017247	0.599538	-0.302362	-0.202028	0	3.43281e-13	0.01998	0.405594
9721	GPRIN2	A_23_P343382	1063742	0.726667	0.298061	0.283858	0	0	0.021978	0.0539461
9727	RAB11FIP3	A_23_P106727	1017273	0.452462	-0.294315	-0.242165	0	0	0.024975	0.152847
9759	HDAC4	A_24_P8892	1048182	0.440462	-0.299027	-0.285706	0	0	0.021978	0.0529471
9794	MAML1	A_24_P311694	1048140	0.383385	-0.302843	-0.237306	0	0	0.01998	0.172827
9811	CTIF	A_23_P207967	1017249	0.667949	-0.352116	-0.263914	0	0	0.002997	0.0869131
9823	ARMCX2	A_23_P73747	1048121	0.440615	0.329105	0.273728	0	0	0.00799201	0.0629371
9828	ARHGEF17	A_23_P76015	1048114	0.592718	-0.347855	-0.228525	0	1.11022e-16	0.002997	0.208791
9842	PLEKHM1	A_23_P152727	1015773	0.260718	-0.304021	-0.207249	0	8.11573e-14	0.01998	0.356643
9882	TBC1D4	A_23_P88095	1024133	0.685795	-0.371117	-0.28049	0	0	0.000999001	0.0569431
9885	OSBPL2	A_23_P210995	1029608	0.476974	-0.317023	-0.230247	0	1.11022e-16	0.010989	0.200799
9886	RHOBTB1	CUST_8630_PI416261804	1014463	0.458615	-0.299097	-0.181611	0	6.67773e-11	0.021978	0.599401
9903	KLHL21	A_23_P341223	1029167	0.326974	-0.314317	-0.21745	0	4.32987e-15	0.011988	0.287712
9909	DENND4B	CUST_299_PI416261804	1012802	0.456667	-0.291603	-0.193554	0	3.2836e-12	0.031968	0.498501
9911	TMCC2	A_32_P133840	1048043	0.662821	-0.394664	-0.213412	0	1.40998e-14	0.000999001	0.311688
9945	GFPT2	A_23_P144916	1048003	0.590462	-0.282781	-0.213082	0	1.54321e-14	0.047952	0.315684
10011	SRA1	A_24_P20753	1022941	0.699949	-0.302009	-0.270023	0	0	0.020979	0.0719281
10039	PARP3	A_23_P92073	1026497	0.521026	-0.320886	-0.222364	0	9.99201e-16	0.010989	0.251748
10123	ARL4C	CUST_5365_PI416261804	1047807	0.495744	-0.290915	-0.221421	0	1.33227e-15	0.034965	0.258741
10170	DHRS9	A_23_P56559	1024540	0.407231	0.295024	0.170848	0	8.52175e-10	0.023976	0.679321
10171	RCL1	A_23_P9152	1047746	0.408462	-0.311296	-0.267503	0	0	0.013986	0.0769231
10202	DHRS2	A_23_P48570	1047704	0.419846	0.291565	0.169826	0	1.07642e-09	0.031968	0.685315
10212	DDX39A	A_23_P78664	1047689	0.325333	-0.286154	-0.202312	0	3.17635e-13	0.043956	0.402597
10231	RCAN2	A_32_P156851	1047664	0.849538	-0.388942	-0.236593	0	0	0.000999001	0.177822
10268	RAMP3	A_23_P111737	1047615	0.769487	-0.362208	-0.191743	0	5.25135e-12	0.000999001	0.517483
10302	SNAPC5	A_23_P21776	1063087	0.362821	0.392661	0.211488	0	2.44249e-14	0.000999001	0.326673
10325	RRAGB	A_23_P73721	1029959	0.551436	0.314118	0.235158	0	0	0.012987	0.186813
10346	TRIM22	A_24_P172481	1047522	0.438051	0.290587	0.22806	0	2.22045e-16	0.035964	0.214785
10350	ABCA9	A_24_P399341	1067906	0.431231	-0.301939	-0.204066	0	1.96398e-13	0.020979	0.383616
10365	KLF2	A_23_P119196	1047502	0.280718	-0.286067	-0.125863	0	6.66294e-06	0.043956	0.979021
10395	DLC1	A_23_P252721	1028562	0.651846	-0.349217	-0.132331	0	2.16212e-06	0.002997	0.947053
10425	ARIH2	A_24_P94651	1047426	0.552769	-0.35597	-0.274862	0	0	0.000999001	0.0619381
10446	LRRN2	A_23_P11843	1024046	0.699846	0.293381	0.283583	0	0	0.026973	0.0539461
10478	SLC25A17	A_23_P57547	1047359	0.487128	-0.307662	-0.244509	0	0	0.016983	0.13986
10494	STK25	A_23_P252653	1047333	0.475282	0.283423	0.232947	0	0	0.047952	0.192807
10534	ZNRD2	CUST_2095_PI416261804	1047286	0.439077	0.308315	0.281302	0	0	0.015984	0.0559441
10535	RNASEH2A	A_23_P164826	1047283	0.529077	0.289123	0.181636	0	6.6372e-11	0.038961	0.598402
10560	SLC19A2	A_23_P160466	1047246	0.602923	-0.34929	-0.270851	0	0	0.002997	0.0679321
10580	SORBS1	A_24_P326511	1023009	0.364872	-0.356836	-0.209444	0	4.37428e-14	0.000999001	0.342657
10613	ERLIN1	A_23_P202029	1068232	0.62	0.29356	0.194843	0	2.34412e-12	0.026973	0.484515
10633	RASL10A	A_23_P166400	1026121	0.529897	0.298884	0.20133	0	4.1489e-13	0.021978	0.413586
10636	RGS14	A_23_P124927	1047138	0.50759	0.323263	0.256989	0	0	0.010989	0.107892
10669	CGREF1	A_23_P403445	1047092	0.505333	0.405613	0.237082	0	0	0.000999001	0.173826
10683	DLL3	A_24_P57047	1047070	0.748308	0.419921	0.192999	0	3.79352e-12	0.000999001	0.505495
10716	TBR1	A_23_P5685	1047045	0.558718	-0.31784	-0.287534	0	0	0.010989	0.0509491
10739	RFPL2	A_23_P254434	1016244	0.738205	-0.29193	-0.252953	0	0	0.031968	0.115884
10752	CHL1	A_24_P63178	1046997	0.309538	0.285921	0.251147	0	0	0.043956	0.120879
10776	ARPP19	A_23_P205768	1046968	0.522051	0.365716	0.243139	0	0	0.000999001	0.145854
10858	CYP46A1	A_23_P48784	1046904	0.431949	0.325479	0.277415	0	0	0.00899101	0.0579421
10867	TSPAN9	A_23_P151133	1046898	0.615282	-0.32519	-0.280041	0	0	0.00899101	0.0569431
10870	HCST	A_23_P39386	1046894	0.552615	0.308205	0.240536	0	0	0.015984	0.15984
10873	ME3	A_23_P116614	1046890	0.296	0.29911	0.225276	0	4.44089e-16	0.021978	0.224775
10907	TXNL4A	A_24_P391853	1016364	0.452564	0.322474	0.261647	0	0	0.010989	0.0899101
10923	SUB1	A_32_P170444	1046821	0.329282	0.31795	0.257536	0	0	0.010989	0.106893
10947	AP3M2	A_24_P64039	1010986	0.279385	0.311721	0.206325	0	1.05027e-13	0.013986	0.366633
10965	ACOT2	A_23_P3111	1046747	0.624615	0.299172	0.274928	0	0	0.021978	0.0609391
10981	RAB32	A_23_P42375	1046722	0.431846	0.306608	0.260068	0	0	0.017982	0.0959041
10988	METAP2	A_23_P99260	1046716	0.603026	-0.293619	-0.240411	0	0	0.025974	0.160839
11017	SNRNP27	CUST_8296_PI416261804	1046691	0.558308	0.36043	0.256182	0	0	0.000999001	0.108891
11022	TDRKH	A_23_P46351	1018979	0.369897	0.315963	0.237101	0	0	0.010989	0.173826
11066	SNRNP35	A_23_P159101	1024426	0.588769	-0.295449	-0.266423	0	0	0.023976	0.0799201
11093	ADAMTS13	A_23_P393645	1026539	0.469795	-0.333128	-0.276546	0	0	0.00599401	0.0579421
11138	TBC1D8	A_23_P253281	1015800	0.519744	-0.338469	-0.243625	0	0	0.00499501	0.143856
11151	CORO1A	A_23_P106761	1046539	0.498974	0.381153	0.251183	0	0	0.000999001	0.120879
11163	NUDT4	A_24_P67946	1046530	0.480923	0.332332	0.2319	0	0	0.00799201	0.196803
11164	NUDT5	A_23_P1199	1046528	0.64641	-0.311719	-0.23243	0	0	0.013986	0.195804
11180	WDR6	A_23_P95553	1046507	0.723128	0.286951	0.236354	0	0	0.043956	0.178821
11188	NISCH	A_23_P41021	1046496	0.502359	0.286641	0.230279	0	1.11022e-16	0.043956	0.200799
11228	RASSF8	A_24_P407224	1070070	0.467385	-0.334559	-0.218572	0	3.10862e-15	0.00599401	0.277722
11259	FILIP1L	A_23_P252052	1021324	0.597026	0.370529	0.275233	0	0	0.000999001	0.0599401
11278	KLF12	A_23_P354805	1046374	0.741179	-0.346181	-0.259202	0	0	0.002997	0.0989011
11326	VSIG4	A_23_P217269	1016206	0.420923	0.305491	0.259447	0	0	0.017982	0.0979021
22824	HSPA4L	A_23_P363936	1046286	0.620462	-0.313543	-0.264559	0	0	0.012987	0.0829171
22874	PLEKHA6	A_23_P431268	1046231	0.545231	-0.336683	-0.247158	0	0	0.00499501	0.133866
22885	ABLIM3	A_23_P256205	1046215	0.636513	0.286084	0.281504	0	0	0.043956	0.0559441
22890	ZBTB1	CUST_5026_PI416261804	1015026	0.461949	-0.332341	-0.275002	0	0	0.00799201	0.0609391
22891	ZNF365	CUST_1024_PI416573500	1025562	0.782769	-0.347762	-0.265692	0	0	0.002997	0.0799201
22987	SV2C	CUST_853_PI416573500	1025370	0.893231	-0.423201	-0.284329	0	0	0.000999001	0.0539461
22996	TTC39A	A_23_P160214	1018089	0.716769	-0.292923	-0.185201	0	2.75711e-11	0.027972	0.575425
23031	MAST3	A_23_P426196	1018472	0.468923	0.330742	0.222157	0	1.11022e-15	0.00799201	0.252747
23046	KIF21B	CUST_1474_PI416261804	1021885	0.630205	0.324627	0.276428	0	0	0.00999001	0.0579421
23072	HECW1	A_23_P319027	1046046	0.564308	-0.284396	-0.271811	0	0	0.044955	0.0659341
23087	TRIM35	A_23_P502553	1023668	0.425333	-0.291617	-0.173834	0	4.27188e-10	0.031968	0.657343
23109	DDN	A_23_P2317	1025420	0.607692	0.29198	0.262742	0	0	0.030969	0.0889111
23111	SPART	A_23_P392541	1046020	0.558462	-0.305414	-0.230105	0	1.11022e-16	0.017982	0.201798
23117	NPIPB3	A_32_P20982	1014051	0.254103	-0.308362	-0.266941	0	0	0.015984	0.0789211
23178	PASK	A_23_P408239	1060402	0.673333	-0.347917	-0.274828	0	0	0.002997	0.0619381
23199	GSE1	A_24_P943062	1012234	0.557231	-0.291274	-0.216911	0	5.10703e-15	0.032967	0.294705
23236	PLCB1	A_24_P941643	1045889	0.656308	-0.291242	-0.207004	0	8.69305e-14	0.032967	0.35964
23251	MINAR1	CUST_411_PI416408490	1028177	0.518615	0.293131	0.284519	0	0	0.026973	0.0539461
23263	MCF2L	A_23_P88106	1011686	0.617077	-0.350464	-0.284368	0	0	0.002997	0.0539461
23281	MTUS2	A_23_P334308	1025817	0.668718	-0.319943	-0.274208	0	0	0.010989	0.0619381
23294	ANKS1A	A_23_P156748	1045839	0.61759	-0.401995	-0.277356	0	0	0.000999001	0.0579421
23305	ACSL6	A_23_P7562	1030120	0.516718	-0.386991	-0.279498	0	0	0.000999001	0.0579421
23325	WASHC4	A_32_P153725	1045814	0.352872	-0.311141	-0.221971	0	1.11022e-15	0.013986	0.254745
23327	NEDD4L	A_23_P27279	1020732	0.418974	0.332189	0.235815	0	0	0.00799201	0.17982
23334	SZT2	A_23_P51639	1045809	0.312154	-0.329642	-0.262823	0	0	0.00799201	0.0889111
23428	SLC7A8	A_23_P205489	1024280	0.556462	-0.28097	-0.151414	0	5.68818e-08	0.0499501	0.846154
23433	RHOQ	A_32_P49844	1045709	0.335026	-0.324115	-0.155323	0	2.54476e-08	0.00999001	0.818182
23461	ABCA5	A_24_P67096	1045679	0.453333	-0.280898	-0.27827	0	0	0.0499501	0.0579421
23467	NPTXR	CUST_10253_PI416261804	1045671	0.580154	0.326739	0.171763	0	6.90534e-10	0.00799201	0.676324
23484	LEPROTL1	A_23_P215931	1045646	0.751026	-0.382415	-0.280503	0	0	0.000999001	0.0569431
23492	CBX7	A_23_P250735	1045645	0.571026	-0.290185	-0.244843	0	0	0.036963	0.13986
23504	RIMBP2	A_24_P162226	1045632	0.652308	0.348193	0.231401	0	1.11022e-16	0.002997	0.197802
23506	BICRAL	A_32_P134657	1027218	0.531538	-0.293123	-0.275928	0	0	0.026973	0.0589411
23516	SLC39A14	A_23_P59950	1017294	0.688103	-0.298004	-0.270797	0	0	0.021978	0.0689311
23671	TMEFF2	CUST_14044_PI416261804	1045448	0.634308	0.367073	0.278419	0	0	0.000999001	0.0579421
23762	OSBP2	A_23_P57474	1026004	0.53441	-0.31374	-0.2537	0	0	0.012987	0.114885
23768	FLRT2	A_23_P99802	1045409	0.568256	-0.308398	-0.219006	0	2.77556e-15	0.015984	0.272727
23780	APOL2	A_24_P48898	1045400	0.811897	-0.391857	-0.262239	0	0	0.000999001	0.0899101
24139	EML2	A_23_P101297	1045388	0.432205	-0.283395	-0.198226	0	9.57345e-13	0.047952	0.446553
25789	TMEM59L	A_23_P309155	1045350	0.334513	0.30352	0.190886	0	6.54732e-12	0.01998	0.523477
25804	LSM4	A_23_P153757	1045332	0.392	0.30215	0.247982	0	0	0.020979	0.12987
25871	NEPRO	A_23_P336670	1045267	0.496564	0.355192	0.23587	0	0	0.000999001	0.17982
25924	MYRIP	A_23_P326760	1045210	0.688615	0.359132	0.235618	0	0	0.000999001	0.17982
25946	ZNF385A	A_24_P403734	1045173	0.587436	-0.4037	-0.285413	0	0	0.000999001	0.0529471
25948	KBTBD2	A_23_P70951	1045171	0.410821	-0.288391	-0.270595	0	0	0.040959	0.0689311
25953	PNKD	A_23_P357546	1026107	0.815538	-0.321031	-0.207217	0	8.19345e-14	0.010989	0.356643
26007	TKFC	A_23_P36129	1045116	0.802308	0.369847	0.258112	0	0	0.000999001	0.104895
26031	OSBPL3	A_24_P377499	1029814	0.695436	-0.310622	-0.116421	0	3.12868e-05	0.013986	0.996004
26059	ERC2	A_24_P205045	1045067	0.654513	0.375401	0.211963	0	2.13163e-14	0.000999001	0.322677
26166	RGS22	A_32_P125771	1044969	0.66559	0.312185	0.195484	0	1.98075e-12	0.013986	0.477522
26206	SPAG8	CUST_573_PI416379584	1021937	0.471487	-0.306817	-0.264761	0	0	0.017982	0.0809191
26230	TIAM2	A_24_P303454	1025845	0.713744	-0.303595	-0.270125	0	0	0.01998	0.0709291
26256	CABYR	A_23_P314712	1029894	0.297128	0.313469	0.218795	0	2.88658e-15	0.012987	0.277722
26519	TIMM10	A_23_P64343	1044837	0.417744	0.343361	0.27204	0	0	0.002997	0.0649351
27040	LAT	A_23_P44112	1023896	0.349026	-0.338983	-0.227033	0	2.22045e-16	0.00499501	0.218781
27067	STAU2	A_23_P33154	1044688	0.649128	-0.299369	-0.251899	0	0	0.021978	0.118881
27128	CYTH4	A_23_P155057	1044633	0.34559	0.288198	0.188479	0	1.21005e-11	0.040959	0.543457
27148	STK36	A_23_P335905	1044613	0.479179	-0.295809	-0.197753	0	1.08613e-12	0.023976	0.457542
27151	CPAMD8	A_23_P67198	1044611	0.747128	0.294186	0.282897	0	0	0.024975	0.0549451
27258	LSM3	A_24_P29001	1044540	0.588	0.352137	0.227511	0	2.22045e-16	0.002997	0.216783
27294	DHDH	CUST_12101_PI416261804	1044516	0.775538	0.37523	0.189264	0	9.91351e-12	0.000999001	0.535465
27324	TOX3	A_23_P54681	1018788	0.650256	0.303332	0.212668	0	1.74305e-14	0.01998	0.315684
28231	SLCO4A1	A_23_P5903	1044428	0.800513	-0.386424	-0.23392	0	0	0.000999001	0.188811
28955	DEXI	A_24_P144377	1044407	0.808974	-0.376872	-0.237289	0	0	0.000999001	0.172827
28960	DCPS	A_23_P52738	1044401	0.658051	-0.298503	-0.2638	0	0	0.021978	0.0879121
28985	MCTS1	A_23_P114282	1020823	0.300513	0.360657	0.273142	0	0	0.000999001	0.0639361
28986	MAGEH1	A_23_P34144	1044369	0.521795	0.354236	0.231259	0	1.11022e-16	0.001998	0.197802
29760	BLNK	A_24_P64344	1017514	0.469692	0.301613	0.213987	0	1.18794e-14	0.020979	0.310689
29803	REPIN1	A_23_P145619	1016029	0.719179	-0.398385	-0.269549	0	0	0.000999001	0.0719281
29904	EEF2K	A_24_P125067	1044194	0.530923	-0.311425	-0.198804	0	8.20122e-13	0.013986	0.441558
30846	EHD2	A_24_P156113	1044041	0.563795	-0.287675	-0.258178	0	0	0.041958	0.104895
49854	ZBTB21	A_24_P339869	1010808	0.711026	-0.320166	-0.269578	0	0	0.010989	0.0719281
49855	SCAPER	A_23_P163408	1017211	0.421949	0.323305	0.223167	0	7.77156e-16	0.010989	0.241758
50486	G0S2	A_23_P74609	1044019	0.607333	-0.317164	-0.085916	0	0.00215444	0.010989	1
50853	VILL	A_23_P29684	1043928	0.70841	-0.288775	-0.120225	0	1.70082e-05	0.040959	0.989011
51031	GLOD4	A_23_P78268	1043856	0.738974	0.29679	0.255021	0	0	0.022977	0.113886
51074	APIP	CUST_3433_PI416261804	1016522	0.498513	-0.312837	-0.225693	0	3.33067e-16	0.012987	0.222777
51093	RRNAD1	A_23_P12010	1016611	0.563436	-0.323052	-0.279503	0	0	0.010989	0.0579421
51105	PHF20L1	A_24_P403303	1028112	0.328615	0.310147	0.1693	0	1.21346e-09	0.014985	0.688312
51123	ZNF706	A_24_P235305	1021155	0.730564	0.406767	0.287125	0	0	0.000999001	0.0519481
51134	CEP83	A_23_P162378	1020962	0.655949	0.330838	0.217865	0	3.88578e-15	0.00799201	0.284715
51138	COPS4	A_23_P340457	1043718	0.344872	0.310212	0.211337	0	2.55351e-14	0.013986	0.328671
51161	C3orf18	A_23_P155477	1043696	0.655641	-0.320995	-0.252797	0	0	0.010989	0.115884
51167	CYB5R4	A_23_P30995	1043689	0.637692	-0.284528	-0.277171	0	0	0.044955	0.0579421
51168	MYO15A	A_23_P27229	1043687	0.73759	-0.281374	-0.257802	0	0	0.048951	0.106893
51176	LEF1	A_24_P20630	1010611	0.369436	-0.348527	-0.156308	0	2.07104e-08	0.002997	0.806194
51201	ZDHHC2	A_24_P286687	1043648	0.503949	-0.329337	-0.224287	0	5.55112e-16	0.00799201	0.233766
51280	GOLM1	CUST_3472_PI416261804	1023338	0.759282	0.28286	0.249249	0	0	0.047952	0.128871
51334	PRR16	A_23_P92929	1043495	0.552923	-0.364427	-0.264622	0	0	0.000999001	0.0819181
51339	DACT1	A_23_P65518	1016970	0.767692	0.367051	0.275929	0	0	0.000999001	0.0589411
51341	ZBTB7A	A_23_P27827	1043484	0.538513	-0.323324	-0.255842	0	0	0.010989	0.108891
51389	RWDD1	CUST_8518_PI416261804	1029041	0.601897	-0.378412	-0.28019	0	0	0.000999001	0.0569431
51393	TRPV2	A_23_P207911	1043430	0.528308	0.380723	0.23241	0	0	0.000999001	0.195804
51506	UFC1	A_23_P103905	1043344	0.415385	0.323728	0.261686	0	0	0.00999001	0.0899101
51522	TMEM14C	CUST_4670_PI416261804	1043327	0.772154	-0.346948	-0.25701	0	0	0.002997	0.107892
51542	VPS54	A_23_P131737	1029527	0.393231	-0.291276	-0.246732	0	0	0.032967	0.134865
51616	TAF9B	A_24_P391431	1043244	0.689744	0.310238	0.258295	0	0	0.013986	0.102897
51660	MPC1	CUST_8635_PI416261804	1043198	0.676103	-0.400137	-0.2859	0	0	0.000999001	0.0529471
51665	ASB1	A_32_P183609	1021290	0.465128	0.286702	0.239648	0	0	0.043956	0.162837
51667	NUB1	A_23_P215154	1043190	0.677282	-0.375609	-0.283021	0	0	0.000999001	0.0549451
51668	HSPB11	A_23_P96872	1043188	0.574	0.386807	0.260287	0	0	0.000999001	0.0959041
51705	EMCN	A_23_P382065	1020266	0.446718	-0.321374	-0.156293	0	2.07779e-08	0.010989	0.806194
51729	WBP11	A_23_P105519	1018444	0.523026	0.299932	0.188687	0	1.14778e-11	0.021978	0.539461
53373	TPCN1	A_23_P218086	1016231	0.353692	-0.348145	-0.206871	0	9.02611e-14	0.002997	0.361638
53829	P2RY13	A_23_P211948	1028664	0.579436	0.36778	0.248355	0	0	0.000999001	0.12987
54206	ERRFI1	A_23_P46470	1042979	0.764718	-0.297953	-0.181124	0	7.51986e-11	0.021978	0.6004
54331	GNG2	A_23_P32536	1026269	0.682821	0.3513	0.285454	0	0	0.002997	0.0529471
54475	NLE1	CUST_1228_PI416261804	1026278	0.409179	0.320337	0.228617	0	1.11022e-16	0.010989	0.208791
54492	NEURL1B	A_32_P198731	1016434	0.787897	0.294852	0.198976	0	7.83262e-13	0.024975	0.438561
54518	APBB1IP	A_23_P12549	1042853	0.52959	0.302171	0.213688	0	1.29896e-14	0.020979	0.311688
54536	EXOC6	A_23_P169576	1042839	0.635538	0.40643	0.273519	0	0	0.000999001	0.0629371
54551	MAGEL2	A_23_P99996	1042821	0.752923	-0.356087	-0.246452	0	0	0.000999001	0.135864
54566	EPB41L4B	A_23_P387656	1023696	0.677744	0.38007	0.220006	0	1.9984e-15	0.000999001	0.265734
54622	ARL15	A_24_P303199	1042783	0.459282	0.285436	0.26157	0	0	0.043956	0.0899101
54793	KCTD9	A_23_P43226	1021481	0.884	-0.385313	-0.243706	0	0	0.000999001	0.143856
54800	KLHL24	A_24_P521994	1042679	0.416051	-0.360262	-0.251514	0	0	0.000999001	0.120879
54809	SAMD9	A_23_P355244	1042664	0.606	0.333178	0.210832	0	2.95319e-14	0.00599401	0.330669
54843	SYTL2	CUST_10057_PI416261804	1042621	0.606821	0.420012	0.18683	0	1.83462e-11	0.000999001	0.556444
54847	SIDT1	A_23_P132515	1042617	0.401744	0.308083	0.277681	0	0	0.015984	0.0579421
54875	CNTLN	A_32_P95082	1042584	0.44441	-0.322491	-0.242378	0	0	0.010989	0.151848
54878	DPP8	A_23_P205929	1042577	0.755026	-0.317398	-0.280422	0	0	0.010989	0.0569431
54910	SEMA4C	A_23_P114057	1042536	0.538667	-0.311731	-0.257291	0	0	0.013986	0.107892
54961	SSH3	A_24_P266734	1042453	0.531385	-0.406331	-0.275597	0	0	0.000999001	0.0589411
54972	TMEM132A	A_23_P24716	1042441	0.567436	0.32255	0.190032	0	8.14915e-12	0.010989	0.532468
54976	C20orf27	A_23_P28878	1021794	0.358154	0.314882	0.271576	0	0	0.011988	0.0659341
55001	TTC22	A_24_P673968	1060127	0.688667	0.293426	0.273647	0	0	0.026973	0.0629371
55040	EPN3	A_23_P130027	1042349	0.853333	-0.362466	-0.250039	0	0	0.000999001	0.125874
55062	WIPI1	A_23_P141394	1042343	0.42559	-0.287973	-0.174331	0	3.80356e-10	0.041958	0.653347
55088	CCDC186	A_24_P335048	1042311	0.402564	-0.286415	-0.260744	0	0	0.043956	0.0939061
55118	CRTAC1	A_23_P431971	1042272	0.744308	-0.31863	-0.210845	0	2.94209e-14	0.010989	0.330669
55122	AKIRIN2	A_23_P428819	1042268	0.573385	0.433873	0.285876	0	0	0.000999001	0.0529471
55170	PRMT6	A_23_P12336	1042208	0.495949	0.326805	0.230296	0	1.11022e-16	0.00799201	0.200799
55182	RNF220	A_23_P201002	1042192	0.563949	-0.289753	-0.19335	0	3.46312e-12	0.036963	0.501499
55296	TBC1D19	CUST_11323_PI416261804	1042027	0.694974	-0.282979	-0.227206	0	2.22045e-16	0.047952	0.218781
55312	RFK	A_23_P216708	1042010	0.319897	0.293275	0.215068	0	8.65974e-15	0.026973	0.303696
55315	SLC29A3	A_23_P46871	1042005	0.683846	0.394448	0.251205	0	0	0.000999001	0.120879
55316	RSAD1	A_23_P152807	1042003	0.486564	-0.304599	-0.272491	0	0	0.018981	0.0639361
55342	STRBP	A_23_P252155	1041950	0.684667	-0.310085	-0.263531	0	0	0.014985	0.0889111
55344	PLCXD1	A_23_P61180	1020066	0.460154	-0.307539	-0.266161	0	0	0.016983	0.0799201
55353	LAPTM4B	A_24_P180680	1041928	0.81759	-0.345724	-0.266234	0	0	0.002997	0.0799201
55359	STYK1	CUST_10118_PI416261804	1041923	0.395333	0.323743	0.232192	0	0	0.00999001	0.195804
55364	IMPACT	A_23_P208070	1041918	0.530615	0.296754	0.261511	0	0	0.022977	0.0909091
55502	HES6	CUST_9820_PI416261804	1019217	0.826769	-0.33645	-0.243972	0	0	0.00499501	0.142857
55577	NAGK	A_23_P154208	1041823	0.487077	0.285354	0.249271	0	0	0.043956	0.127872
55591	VEZT	A_23_P204609	1041811	0.538615	0.321606	0.270699	0	0	0.010989	0.0689311
55657	ZNF692	CUST_7633_PI416261804	1041733	0.350718	-0.282303	-0.259956	0	0	0.047952	0.0959041
55686	MREG	A_23_P108948	1041705	0.735846	-0.306749	-0.166176	0	2.45057e-09	0.017982	0.709291
55698	RADIL	A_23_P111860	1041690	0.485949	-0.290359	-0.273519	0	0	0.036963	0.0629371
55714	TENM3	A_24_P911420	1014764	0.696308	0.312905	0.218747	0	2.9976e-15	0.012987	0.277722
55756	INTS9	A_23_P8848	1016045	0.547897	-0.291142	-0.264938	0	0	0.032967	0.0799201
55808	ST6GALNAC1	A_23_P54968	1041553	0.44159	-0.333979	-0.206815	0	9.15934e-14	0.00599401	0.362637
55824	PAG1	A_23_P347070	1041531	0.708667	-0.329492	-0.286725	0	0	0.00799201	0.0519481
55825	PECR	A_23_P91140	1041529	0.546308	-0.339345	-0.287203	0	0	0.00499501	0.0519481
55853	IDI2-AS1	CUST_9411_PI416261804	1036695	0.769538	-0.367479	-0.262595	0	0	0.000999001	0.0889111
55860	ACTR10	A_23_P151690	1041479	0.252103	0.296478	0.201984	0	3.47278e-13	0.022977	0.407592
55884	WSB2	A_23_P259272	1041462	0.409795	0.301046	0.241237	0	0	0.021978	0.156843
55907	CMAS	A_32_P73045	1041432	0.333385	0.287479	0.22296	0	8.88178e-16	0.042957	0.242757
55920	RCC2	CUST_4447_PI416261804	1012958	0.484872	-0.340883	-0.231306	0	1.11022e-16	0.003996	0.197802
56112	PCDHGA3	A_23_P422044	1041355	0.341795	-0.283706	-0.235714	0	0	0.047952	0.17982
56477	CCL28	A_23_P503072	1030614	0.424154	0.284028	0.188889	0	1.09045e-11	0.046953	0.539461
56479	KCNQ5	CUST_16984_PI416261804	1010563	0.727385	-0.289274	-0.166937	0	2.0674e-09	0.038961	0.705295
56652	TWNK	A_24_P258073	1041206	0.568103	-0.32186	-0.277735	0	0	0.010989	0.0579421
56848	SPHK2	A_23_P303181	1041158	0.776051	-0.377988	-0.196198	0	1.6408e-12	0.000999001	0.46953
56884	FSTL5	A_24_P251734	1016130	0.580154	0.366134	0.216499	0	5.77316e-15	0.000999001	0.297702
56927	GPR108	CUST_2361_PI416261804	1012441	0.557538	-0.295193	-0.236393	0	0	0.023976	0.178821
56935	SMCO4	A_23_P75430	1041083	0.747231	-0.396434	-0.281646	0	0	0.000999001	0.0559441
56937	PMEPA1	A_24_P413126	1026574	0.670718	-0.414243	-0.265988	0	0	0.000999001	0.0799201
56955	MEPE	A_23_P155931	1041047	0.371744	0.285688	0.220428	0	1.77636e-15	0.043956	0.262737
56971	CEACAM19	A_23_P78518	1015694	0.487487	-0.342116	-0.287194	0	0	0.003996	0.0519481
57180	ACTR3B	A_23_P123193	1021781	0.485949	0.292204	0.212912	0	1.62093e-14	0.02997	0.315684
57194	ATP10A	A_24_P215765	1040755	0.430667	-0.382512	-0.190782	0	6.72484e-12	0.000999001	0.524476
57198	ATP8B2	A_24_P117896	1040751	0.357744	-0.319734	-0.279	0	0	0.010989	0.0579421
57232	ZNF630	A_23_P390384	1022407	0.645692	-0.284357	-0.210973	0	2.83107e-14	0.045954	0.32967
57337	SENP7	A_24_P265856	1010901	0.404615	-0.288914	-0.242957	0	0	0.040959	0.146853
57406	ABHD6	A_23_P211850	1040691	0.547897	-0.333405	-0.199359	0	7.06768e-13	0.00599401	0.436563
57414	RHBDD2	A_23_P8561	1021251	0.619795	0.366827	0.261997	0	0	0.000999001	0.0899101
57415	C3orf14	CUST_101_PI416261804	1040682	0.348872	0.29027	0.205475	0	1.33116e-13	0.036963	0.372627
57446	NDRG3	CUST_12408_PI416261804	1040675	0.749026	-0.326351	-0.274476	0	0	0.00799201	0.0619381
57453	DSCAML1	A_23_P47340	1040668	0.397026	-0.356442	-0.242439	0	0	0.000999001	0.151848
57465	TBC1D24	A_32_P458096	1066696	0.572718	0.339851	0.274768	0	0	0.003996	0.0619381
57495	NWD2	A_23_P396934	1016562	0.730051	0.419338	0.243162	0	0	0.000999001	0.145854
57496	MRTFB	A_23_P54556	1040632	0.689897	0.413325	0.284592	0	0	0.000999001	0.0539461
57554	LRRC7	A_32_P323	1067442	0.541026	0.300593	0.143718	0	2.61261e-07	0.021978	0.897103
57628	DPP10	A_24_P140057	1026591	0.359538	0.310738	0.166868	0	2.09952e-09	0.013986	0.705295
57644	MYH7B	A_24_P130621	1029648	0.845744	-0.36353	-0.279587	0	0	0.000999001	0.0579421
57699	CPNE5	A_23_P360804	1040445	0.666256	0.310378	0.20146	0	4.00568e-13	0.013986	0.413586
57705	WDFY4	A_32_P30905	1016053	0.57159	0.300753	0.263086	0	0	0.021978	0.0889111
57710	KIAA1614	A_32_P176594	1018726	0.532154	-0.287379	-0.21109	0	2.74225e-14	0.043956	0.32967
58500	ZNF250	A_24_P205019	1020650	0.568718	-0.346854	-0.250161	0	0	0.002997	0.125874
60492	CCDC90B	A_23_P162127	1040199	0.687128	0.318028	0.262926	0	0	0.010989	0.0889111
63876	PKNOX2	A_23_P75529	1040137	0.705282	-0.287315	-0.263119	0	0	0.043956	0.0889111
63933	MCUR1	CUST_56_PI416379584	1025671	0.558256	0.303398	0.287048	0	0	0.01998	0.0519481
63939	FAM217B	A_23_P68505	1060776	0.683385	-0.28785	-0.277582	0	0	0.041958	0.0579421
64094	SMOC2	A_23_P70307	1040016	0.404103	-0.306151	-0.188025	0	1.3574e-11	0.017982	0.547453
64116	SLC39A8	A_23_P41424	1039991	0.624615	-0.312353	-0.204411	0	1.78524e-13	0.013986	0.382617
64137	ABCG4	A_24_P355626	1015836	0.589026	-0.348487	-0.245672	0	0	0.002997	0.137862
64149	C17orf75	A_24_P224526	1039968	0.652821	-0.321132	-0.240497	0	0	0.010989	0.160839
64150	DIO3OS	CUST_3839_PI416261804	1061387	0.459179	-0.292397	-0.0991735	0	0.000394576	0.028971	0.999001
64172	OSGEPL1	A_24_P302574	1039959	0.486769	-0.310912	-0.280996	0	0	0.013986	0.0569431
64218	SEMA4A	A_23_P23438	1039940	0.743744	0.28346	0.183143	0	4.58763e-11	0.047952	0.589411
64321	SOX17	A_23_P82775	1039909	0.251487	-0.285399	-0.0999698	0	0.000353881	0.043956	0.999001
64332	NFKBIZ	CUST_15937_PI416261804	1030406	0.403538	-0.318666	-0.247624	0	0	0.010989	0.133866
64374	SIL1	A_23_P252903	1039892	0.552359	0.306132	0.279617	0	0	0.017982	0.0579421
64407	RGS18	A_23_P302550	1039867	0.481846	0.319048	0.220189	0	1.88738e-15	0.010989	0.263736
64599	GIGYF1	A_24_P163574	1039812	0.430923	-0.348589	-0.281849	0	0	0.002997	0.0559441
64755	C16orf58	A_23_P54891	1039759	0.431641	0.300236	0.171785	0	6.87117e-10	0.021978	0.676324
64805	P2RY12	A_23_P143902	1023078	0.50759	0.362377	0.25055	0	0	0.000999001	0.122877
64838	FNDC4	A_23_P16834	1039688	0.658103	-0.283592	-0.211595	0	2.37588e-14	0.047952	0.325674
64859	NABP1	A_23_P329198	1019708	0.644821	0.309676	0.17555	0	2.85703e-10	0.014985	0.645355
64926	RASAL3	A_23_P79069	1015620	0.518821	0.288158	0.224308	0	5.55112e-16	0.040959	0.233766
65010	SLC26A6	A_23_P109895	1020919	0.291385	-0.301365	-0.235131	0	0	0.020979	0.186813
65095	KRI1	A_23_P101332	1039584	0.368821	-0.305324	-0.269438	0	0	0.017982	0.0739261
65110	UPF3A	A_23_P99473	1039578	0.513487	-0.316849	-0.279376	0	0	0.010989	0.0579421
65249	ZSWIM4	CUST_642_PI416379584	1028106	0.485385	-0.299704	-0.247242	0	0	0.021978	0.133866
65263	PYCR3	A_24_P4212	1039536	0.590205	0.324317	0.271757	0	0	0.00999001	0.0659341
65992	DDRGK1	A_23_P403971	1039498	0.572974	0.36955	0.25722	0	0	0.000999001	0.107892
66008	TRAK2	A_23_P209426	1039489	0.544103	-0.334109	-0.241283	0	0	0.00599401	0.156843
78990	OTUB2	A_24_P124879	1039478	0.582256	0.28271	0.158663	0	1.25928e-08	0.047952	0.782218
79012	CAMKV	A_23_P29680	1039447	0.749128	0.403721	0.229663	0	1.11022e-16	0.000999001	0.203796
79039	DDX54	A_23_P162374	1039419	0.441795	0.28322	0.09577	0	0.000622769	0.047952	1
79075	DSCC1	CUST_10772_PI416261804	1039390	0.644256	-0.339242	-0.287052	0	0	0.00499501	0.0519481
79132	DHX58	A_23_P38346	1039350	0.474	0.286113	0.228272	0	1.11022e-16	0.043956	0.211788
79156	PLEKHF1	A_23_P79130	1039323	0.394564	-0.312569	-0.220783	0	1.66533e-15	0.012987	0.261738
79178	THTPA	A_23_P54041	1016727	0.600923	0.332128	0.246657	0	0	0.00799201	0.134865
79183	TTPAL	A_23_P40156	1022977	0.420513	0.307785	0.25661	0	0	0.016983	0.108891
79365	BHLHE41	A_23_P139500	1039266	0.642615	-0.296547	-0.234086	0	0	0.022977	0.188811
79369	B3GNT4	A_23_P76071	1039260	0.478359	0.318872	0.222534	0	9.99201e-16	0.010989	0.248751
79572	ATP13A3	A_23_P155185	1039217	0.300462	-0.291651	-0.243651	0	0	0.031968	0.143856
79623	GALNT14	A_23_P67847	1039165	0.555641	0.350701	0.202257	0	3.22409e-13	0.002997	0.402597
79626	TNFAIP8L2	A_23_P46356	1039161	0.376256	0.322864	0.20542	0	1.35114e-13	0.010989	0.373626
79652	TMEM204	A_23_P37685	1067876	0.368615	-0.342044	-0.165527	0	2.83158e-09	0.003996	0.717283
79660	PPP1R3B	A_24_P201064	1039117	0.586872	-0.285322	-0.127673	0	4.88903e-06	0.043956	0.968032
79675	FASTKD1	CUST_5621_PI416261804	1039095	0.537846	-0.343501	-0.286623	0	0	0.002997	0.0529471
79745	CLIP4	A_23_P209232	1038999	0.538615	-0.318061	-0.208867	0	5.15143e-14	0.010989	0.347652
79750	ZNF385D	A_23_P113748	1038993	0.585077	-0.321535	-0.204204	0	1.89071e-13	0.010989	0.382617
79785	RERGL	A_23_P64919	1038958	0.553179	-0.335872	-0.146907	0	1.40213e-07	0.00499501	0.879121
79805	VASH2	A_23_P115492	1019628	0.50041	-0.305406	-0.202446	0	3.062e-13	0.017982	0.3996
79873	NUDT18	A_23_P123454	1038856	0.257333	0.292323	0.192159	0	4.71623e-12	0.028971	0.51049
79874	RABEP2	CUST_4597_PI416261804	1058988	0.439744	-0.356741	-0.245975	0	0	0.000999001	0.137862
79884	MAP9	A_32_P50066	1021788	0.779538	-0.346481	-0.26786	0	0	0.002997	0.0769231
79930	DOK3	A_32_P121085	1015777	0.782615	-0.39216	-0.227043	0	2.22045e-16	0.000999001	0.218781
79958	DENND1C	A_23_P78608	1038768	0.508667	0.294233	0.156068	0	2.17819e-08	0.024975	0.809191
79991	STN1	A_24_P759674	1038733	0.771692	-0.282605	-0.173756	0	4.35014e-10	0.047952	0.658342
79993	ELOVL7	A_23_P359277	1017481	0.475179	-0.353532	-0.183056	0	4.68761e-11	0.001998	0.59041
80020	FOXRED2	A_24_P147765	1014167	0.621744	0.426931	0.250687	0	0	0.000999001	0.122877
80031	SEMA6D	A_23_P420442	1038697	0.612821	-0.375528	-0.287234	0	0	0.000999001	0.0519481
80124	VCPIP1	A_32_P74366	1066412	0.796667	-0.369505	-0.262721	0	0	0.000999001	0.0889111
80176	SPSB1	A_24_P96961	1038619	0.538051	-0.364604	-0.187029	0	1.74478e-11	0.000999001	0.554446
80237	ELL3	A_23_P3237	1038564	0.579179	0.28476	0.232139	0	0	0.044955	0.195804
80305	TRABD	A_24_P684721	1038534	0.356974	-0.314893	-0.249536	0	0	0.011988	0.127872
80816	ASXL3	A_23_P381746	1016305	0.524923	0.307334	0.181366	0	7.08905e-11	0.017982	0.6004
80818	ZNF436	A_23_P51202	1012012	0.632051	0.378545	0.253242	0	0	0.000999001	0.114885
80854	SETD7	A_24_P251841	1038411	0.645897	-0.364988	-0.268764	0	0	0.000999001	0.0739261
81539	SLC38A1	A_23_P363399	1020708	0.648205	-0.361094	-0.23186	0	0	0.000999001	0.196803
81552	VOPP1	CUST_2479_PI416261804	1038341	0.548974	0.343616	0.279447	0	0	0.002997	0.0579421
81553	FAM49A	CUST_7042_PI416261804	1038339	0.330513	0.319711	0.190143	0	7.92055e-12	0.010989	0.531469
81557	MAGED4B	A_23_P159907	1029941	0.749231	0.402043	0.27097	0	0	0.000999001	0.0679321
81602	CDADC1	A_23_P48295	1038309	0.559641	-0.34576	-0.284031	0	0	0.002997	0.0539461
81619	TSPAN14	A_24_P98613	1014946	0.49559	0.284277	0.187318	0	1.62266e-11	0.045954	0.551449
81706	PPP1R14C	A_23_P45011	1038250	0.341538	0.284131	0.0925877	0	0.000941966	0.045954	1
83468	GLT8D2	A_23_P48198	1038153	0.667846	0.369543	0.253363	0	0	0.000999001	0.114885
83546	RTBDN	CUST_63_PI416261804	1038139	0.385538	0.315203	0.227638	0	2.22045e-16	0.010989	0.216783
83547	RILP	A_23_P26815	1038136	0.867179	-0.354008	-0.190691	0	6.88372e-12	0.001998	0.524476
83660	TLN2	A_24_P347566	1038084	0.557846	0.375306	0.283443	0	0	0.000999001	0.0549451
83690	CRISPLD1	A_23_P59960	1038078	0.541487	-0.360462	-0.246347	0	0	0.000999001	0.136863
83707	TRPT1	CUST_7788_PI416261804	1011213	0.712256	-0.29365	-0.18866	0	1.15579e-11	0.024975	0.539461
83714	NRIP2	A_24_P403799	1038061	0.535949	-0.286987	-0.220415	0	1.77636e-15	0.043956	0.262737
83759	RBM4B	A_23_P1638	1038032	0.26559	-0.28889	-0.19832	0	9.33587e-13	0.040959	0.446553
83787	ARMC10	CUST_2820_PI416261804	1017166	0.541692	0.343328	0.228803	0	1.11022e-16	0.002997	0.207792
83875	BCO2	A_23_P116187	1037993	0.693641	-0.382197	-0.244622	0	0	0.000999001	0.13986
83931	STK40	A_23_P74229	1037947	0.434769	-0.316346	-0.254708	0	0	0.010989	0.113886
84034	EMILIN2	A_23_P27315	1037907	0.547744	-0.381328	-0.190513	0	7.20557e-12	0.000999001	0.527473
84058	WDR54	CUST_123_PI416261804	1037902	0.268256	0.289516	0.165106	0	3.10842e-09	0.037962	0.719281
84083	ZRANB3	A_23_P412059	1067639	0.47359	0.333617	0.211892	0	2.17604e-14	0.00599401	0.322677
84159	ARID5B	A_32_P18440	1025043	0.648923	-0.352546	-0.260118	0	0	0.001998	0.0959041
84182	MINDY4	CUST_12029_PI416261804	1037806	0.408051	-0.315374	-0.251261	0	0	0.010989	0.120879
84221	SPATC1L	A_23_P371765	1017923	0.498769	0.349139	0.284845	0	0	0.002997	0.0529471
84247	RTL6	A_23_P132365	1037743	0.35641	0.313638	0.16446	0	3.58581e-09	0.012987	0.728272
84264	HAGHL	A_24_P356373	1023084	0.575026	-0.284598	-0.199983	0	5.97411e-13	0.044955	0.427572
84304	NUDT22	A_23_P75441	1016383	0.75759	-0.298974	-0.212625	0	1.76525e-14	0.021978	0.315684
84319	CMSS1	A_23_P132874	1037649	0.553333	0.324157	0.235831	0	0	0.00999001	0.17982
84324	SARNP	CUST_15274_PI416261804	1011952	0.468154	0.342244	0.250995	0	0	0.003996	0.120879
84444	DOT1L	A_23_P101737	1037593	0.403538	-0.303397	-0.278639	0	0	0.01998	0.0579421
84449	ZNF333	A_23_P5221	1037583	0.434462	-0.31999	-0.270347	0	0	0.010989	0.0689311
84525	HOPX	A_23_P254507	1037542	0.502205	0.341267	0.196243	0	1.62126e-12	0.003996	0.46953
84542	KIAA1841	A_32_P149298	1012561	0.584923	-0.391291	-0.285174	0	0	0.000999001	0.0529471
84572	GNPTG	A_23_P14886	1037502	0.351436	-0.282481	-0.206226	0	1.08025e-13	0.047952	0.366633
84623	KIRREL3	A_23_P104741	1037497	0.639179	0.315041	0.224982	0	4.44089e-16	0.011988	0.228771
84709	MGARP	A_23_P255331	1037396	0.590308	-0.326939	-0.268714	0	0	0.00799201	0.0739261
84752	B3GNT9	A_23_P379736	1037375	0.423692	-0.298252	-0.257155	0	0	0.021978	0.107892
84769	MPV17L2	A_23_P165130	1037367	0.591077	0.360944	0.268973	0	0	0.000999001	0.0739261
84818	IL17RC	A_23_P166775	1018216	0.475692	-0.303	-0.240796	0	0	0.01998	0.158841
84870	RSPO3	A_23_P111402	1037304	0.544718	0.316248	0.239383	0	0	0.010989	0.162837
84885	ZDHHC12	A_23_P158007	1037286	0.65759	0.323693	0.245001	0	0	0.00999001	0.138861
84909	AOPEP	A_23_P73012	1037253	0.428667	-0.316083	-0.268704	0	0	0.010989	0.0739261
84935	MEDAG	A_23_P99515	1037211	0.64	0.29071	0.237275	0	0	0.035964	0.172827
84936	ZFYVE19	A_23_P65930	1016137	0.681231	-0.379661	-0.273164	0	0	0.000999001	0.0639361
84937	ZNRF1	A_23_P163858	1037209	0.593128	0.34496	0.228499	0	1.11022e-16	0.002997	0.208791
84957	RELT	A_23_P47735	1024408	0.617897	-0.318738	-0.283066	0	0	0.010989	0.0549451
84978	FRMD5	A_23_P26037	1037166	0.522769	-0.283987	-0.180354	0	9.06556e-11	0.047952	0.604396
85366	MYLK2	A_23_P80008	1037087	0.461282	-0.351551	-0.218275	0	3.44169e-15	0.002997	0.27972
85446	ZFHX2	A_32_P226205	1015767	0.582308	-0.310399	-0.140784	0	4.5772e-07	0.013986	0.915085
85461	TANC1	A_23_P388400	1015691	0.419077	-0.293903	-0.200916	0	4.64295e-13	0.024975	0.417582
88455	ANKRD13A	A_24_P98975	1037015	0.247026	-0.285755	-0.185958	0	2.28256e-11	0.043956	0.568432
89765	RSPH1	CUST_6664_PI416261804	1037008	0.444769	0.317825	0.248531	0	0	0.010989	0.12987
89795	NAV3	A_23_P13740	1036994	0.522154	0.317363	0.257623	0	0	0.010989	0.106893
89846	FGD3	A_24_P153840	1010747	0.630513	0.408422	0.268304	0	0	0.000999001	0.0749251
90102	PHLDB2	A_24_P240166	1017232	0.538564	-0.307911	-0.158939	0	1.18741e-08	0.015984	0.78022
90134	KCNH7	CUST_11225_PI416261804	1027437	0.317949	0.318506	0.235551	0	0	0.010989	0.17982
90187	EMILIN3	A_23_P79816	1022188	0.586513	-0.290923	-0.233176	0	0	0.034965	0.191808
90523	MLIP	A_23_P145555	1036849	0.550564	0.318066	0.132296	0	2.17558e-06	0.010989	0.947053
90529	STPG1	A_24_P133162	1036843	0.672821	-0.325085	-0.287544	0	0	0.00899101	0.0509491
90850	ZNF598	A_23_P100292	1015730	0.479744	-0.290304	-0.21656	0	5.66214e-15	0.036963	0.297702
90952	ESAM	A_23_P47410	1036789	0.584359	-0.304906	-0.156965	0	1.80403e-08	0.018981	0.803197
91133	L3MBTL4	A_24_P391918	1036768	0.519128	0.311431	0.204072	0	1.96065e-13	0.013986	0.383616
91543	RSAD2	A_24_P28722	1036728	0.421692	-0.320752	-0.245659	0	0	0.010989	0.137862
92162	TMEM88	A_23_P77859	1036625	0.357846	-0.332478	-0.129559	0	3.52519e-06	0.00799201	0.961039
92196	DAPL1	A_23_P165598	1025820	0.762872	0.3297	0.285396	0	0	0.00799201	0.0529471
92293	TMEM132C	A_23_P151232	1017497	0.642769	-0.307702	-0.140483	0	4.84465e-07	0.016983	0.916084
92335	STRADA	A_24_P147407	1027468	0.510513	-0.330121	-0.256167	0	0	0.00799201	0.108891
92370	PXYLP1	A_23_P57760	1022254	0.616256	-0.300124	-0.234852	0	0	0.021978	0.187812
92745	SLC38A5	A_23_P84929	1036550	0.306718	-0.295297	-0.193044	0	3.74933e-12	0.023976	0.505495
93587	TRMT10A	A_23_P398637	1016619	0.599179	-0.300736	-0.215776	0	7.10543e-15	0.021978	0.2997
93622	LOC93622	A_23_P428992	1032255	0.61359	0.372543	0.255473	0	0	0.000999001	0.111888
93624	TADA2B	A_23_P396541	1019928	0.511744	-0.321489	-0.23596	0	0	0.010989	0.17982
94160	ABCC12	A_24_P287766	1036407	0.499795	0.343759	0.181701	0	6.53384e-11	0.002997	0.597403
94234	FOXQ1	A_32_P164246	1036405	0.425231	-0.285842	-0.154626	0	2.94152e-08	0.043956	0.822178
113675	SDSL	A_23_P53439	1036303	0.724769	-0.342587	-0.211941	0	2.15383e-14	0.003996	0.322677
113829	SLC35A4	A_23_P69840	1036293	0.757282	-0.372822	-0.236923	0	0	0.000999001	0.174825
114787	GPRIN1	A_24_P160466	1036247	0.719846	0.366798	0.226159	0	3.33067e-16	0.000999001	0.221778
114804	RNF157	A_32_P57810	1027546	0.721487	-0.375424	-0.261916	0	0	0.000999001	0.0899101
114876	OSBPL1A	A_23_P10442	1036213	0.706205	-0.291238	-0.243567	0	0	0.032967	0.143856
115399	LRRC56	A_23_P368996	1036141	0.893333	0.37513	0.252149	0	0	0.000999001	0.116883
115677	NOSTRIN	A_23_P79360	1022792	0.267333	-0.332392	-0.14428	0	2.34364e-07	0.00799201	0.892108
116028	RMI2	A_23_P353717	1036094	0.518718	0.405019	0.210532	0	3.20854e-14	0.000999001	0.332667
116535	MRGPRF	A_23_P432573	1033268	0.742821	-0.391336	-0.228229	0	1.11022e-16	0.000999001	0.211788
116832	RPL39L	A_23_P29594	1036019	0.515436	0.34474	0.154728	0	2.87994e-08	0.002997	0.822178
116842	LEAP2	A_24_P268993	1036011	0.458821	-0.319104	-0.264383	0	0	0.010989	0.0839161
117245	PLAAT5	CUST_14138_PI416261804	1035969	0.514154	0.30461	0.194772	0	2.38798e-12	0.018981	0.485514
118427	OLFM3	A_24_P402444	1024831	0.408667	0.285965	0.25879	0	0	0.043956	0.0999001
119032	BORCS7	A_24_P201353	1012701	0.523333	0.338492	0.212157	0	2.02061e-14	0.00499501	0.320679
120892	LRRK2	CUST_442_PI416408490	1022616	0.357385	-0.301458	-0.280728	0	0	0.020979	0.0569431
122416	ANKRD9	A_24_P599496	1062582	0.531077	-0.317494	-0.21493	0	9.10383e-15	0.010989	0.305694
122622	ADSSL1	A_23_P76823	1027333	0.538769	-0.347507	-0.238756	0	0	0.002997	0.164835
124045	SPATA33	A_24_P159335	1035725	0.679744	0.372813	0.243824	0	0	0.000999001	0.143856
124093	CCDC78	A_23_P354864	1024991	0.450615	-0.304056	-0.175686	0	2.76707e-10	0.01998	0.644356
124401	ANKS3	A_32_P16975	1035709	0.481487	-0.312674	-0.26993	0	0	0.012987	0.0719281
124936	CYB5D2	A_23_P341392	1016901	0.553385	0.319215	0.28568	0	0	0.010989	0.0529471
124976	SPNS2	A_24_P8371	1047313	0.581897	-0.349258	-0.231589	0	1.11022e-16	0.002997	0.197802
125058	TBC1D16	A_23_P428326	1061783	0.406821	-0.289998	-0.243088	0	0	0.036963	0.145854
126755	LRRC38	A_23_P103877	1018056	0.561436	-0.326431	-0.281585	0	0	0.00799201	0.0559441
127002	ATXN7L2	A_23_P317200	1035532	0.372974	-0.299005	-0.243412	0	0	0.021978	0.143856
127845	GOLT1A	A_24_P280846	1035480	0.665692	0.310323	0.236048	0	0	0.013986	0.178821
129450	TYW5	A_24_P20139	1022143	0.426	0.306338	0.235209	0	0	0.017982	0.185814
129804	FBLN7	CUST_6427_PI416261804	1013604	0.758564	-0.287049	-0.249618	0	0	0.043956	0.127872
130399	ACVR1C	A_23_P397455	1020763	0.825282	-0.428019	-0.251823	0	0	0.000999001	0.118881
133418	EMB	A_32_P206541	1035216	0.658308	-0.308835	-0.218688	0	2.9976e-15	0.015984	0.277722
133522	PPARGC1B	A_23_P213959	1035212	0.541179	-0.295911	-0.261082	0	0	0.023976	0.0909091
134548	SOWAHA	A_23_P304110	1035166	0.840769	0.406949	0.256543	0	0	0.000999001	0.108891
135138	PACRG	A_23_P170901	1018495	0.524103	0.381307	0.247418	0	0	0.000999001	0.133866
138428	PTRH1	A_23_P256890	1030696	0.320667	0.281143	0.213086	0	1.54321e-14	0.0499501	0.315684
139411	PTCHD1	A_23_P303251	1035021	0.770872	0.388645	0.278233	0	0	0.000999001	0.0579421
140733	MACROD2	A_32_P89352	1034930	0.649333	0.320523	0.100113	0	0.000346976	0.010989	0.999001
143279	HECTD2	A_23_P355525	1063594	0.543026	0.34878	0.233807	0	0	0.002997	0.188811
143684	FAM76B	A_23_P406355	1034825	0.376769	-0.305641	-0.286691	0	0	0.017982	0.0529471
144402	CPNE8	A_23_P87556	1034778	0.606308	0.28982	0.1906	0	7.04603e-12	0.036963	0.526474
146433	IL34	A_23_P100386	1034685	0.529231	0.290263	0.195632	0	1.90514e-12	0.036963	0.474525
146760	RTN4RL1	A_23_P66481	1034666	0.297385	0.295364	0.143301	0	2.83119e-07	0.023976	0.899101
147650	SPACA6	A_24_P942092	1061208	0.435692	-0.336151	-0.250007	0	0	0.00499501	0.125874
147968	CAPN12	A_23_P16409	1034565	0.60041	0.282296	0.25404	0	0	0.047952	0.114885
148022	TICAM1	A_23_P90311	1030152	0.618821	-0.311091	-0.241904	0	0	0.013986	0.154845
148252	DIRAS1	A_23_P386942	1034540	0.766821	-0.324563	-0.21933	0	2.44249e-15	0.00999001	0.271728
149175	MANEAL	A_23_P391228	1018043	0.519949	0.30136	0.232154	0	0	0.020979	0.195804
149297	FAM78B	A_23_P307682	1063757	0.577846	-0.304363	-0.253679	0	0	0.018981	0.114885
149563	SRARP	A_32_P232455	1034457	0.390974	-0.286751	-0.148123	0	1.10214e-07	0.043956	0.868132
150209	AIFM3	A_23_P258194	1017660	0.655436	-0.385494	-0.26894	0	0	0.000999001	0.0739261
151056	PLB1	A_23_P56356	1022606	0.685436	0.313256	0.220153	0	1.9984e-15	0.012987	0.263736
151258	SLC38A11	A_23_P56494	1034367	0.65641	-0.358883	-0.268212	0	0	0.000999001	0.0749251
152189	CMTM8	A_23_P40880	1034308	0.611641	0.326849	0.215968	0	6.66134e-15	0.00799201	0.2997
152273	FGD5	A_23_P258151	1034305	0.481897	-0.354253	-0.217166	0	4.66294e-15	0.001998	0.292707
152940	C4orf45	A_23_P386964	1034277	0.584308	0.339294	0.236045	0	0	0.00499501	0.178821
154215	NKAIN2	A_23_P316501	1023039	0.654821	0.303079	0.275886	0	0	0.01998	0.0589411
155382	VPS37D	A_23_P409417	1016881	0.537333	0.328783	0.286482	0	0	0.00799201	0.0529471
158798	AKAP14	CUST_134_PI416379584	1028124	0.680308	0.359404	0.213599	0	1.33227e-14	0.000999001	0.311688
160760	PPTC7	A_23_P306933	1034022	0.809385	-0.386066	-0.25742	0	0	0.000999001	0.106893
162394	SLFN5	A_32_P135450	1065405	0.463744	-0.316631	-0.217517	0	4.21885e-15	0.010989	0.287712
163259	DENND2C	A_23_P46315	1061801	0.762462	0.314951	0.226654	0	2.22045e-16	0.011988	0.220779
163782	KANK4	A_32_P51237	1033893	0.720615	-0.373557	-0.207533	0	7.49401e-14	0.000999001	0.356643
164781	DAW1	A_23_P28466	1033861	0.246923	0.305432	0.243076	0	0	0.017982	0.145854
166614	DCLK2	A_23_P304524	1022910	0.422667	0.326129	0.277642	0	0	0.00899101	0.0579421
167838	TXLNB	A_23_P434398	1024892	0.579641	0.318332	0.280691	0	0	0.010989	0.0569431
168391	GALNTL5	A_23_P429601	1033783	0.583231	0.288187	0.280186	0	0	0.040959	0.0569431
170591	S100Z	A_24_P12136	1033694	0.560103	0.285445	0.23065	0	1.11022e-16	0.043956	0.197802
170679	PSORS1C1	A_23_P133902	1033689	0.600564	0.339917	0.263808	0	0	0.003996	0.0879121
192668	CYS1	CUST_794_PI416379584	1022835	0.525641	0.318838	0.133766	0	1.67197e-06	0.010989	0.945055
196403	DTX3	A_23_P53247	1033617	0.583333	-0.300468	-0.265531	0	0	0.021978	0.0799201
197335	WDR90	A_23_P411833	1033584	0.513641	-0.28879	-0.277304	0	0	0.040959	0.0579421
199800	ADM5	A_23_P27688	1018487	0.510718	0.338558	0.179636	0	1.07836e-10	0.00499501	0.616384
200132	TCTEX1D1	A_32_P160045	1033544	0.716359	-0.329808	-0.275132	0	0	0.00799201	0.0609391
200728	TMEM17	A_32_P206949	1033516	0.420872	0.319632	0.181994	0	6.08162e-11	0.010989	0.597403
200894	ARL13B	A_24_P328668	1033508	0.309692	-0.30478	-0.239919	0	0	0.018981	0.162837
200958	MUC20	A_23_P92225	1015259	0.341026	-0.285368	-0.215677	0	7.32747e-15	0.043956	0.300699
201229	LYRM9	A_23_P392126	1016101	0.753231	0.346113	0.258523	0	0	0.002997	0.102897
201627	DENND6A	A_32_P118586	1033440	0.443128	-0.369168	-0.274415	0	0	0.000999001	0.0619381
203190	LGI3	A_23_P21086	1033384	0.758615	-0.303435	-0.231195	0	1.11022e-16	0.01998	0.197802
203228	C9orf72	A_23_P405873	1030713	0.545795	-0.28844	-0.232226	0	0	0.040959	0.195804
203286	ANKS6	A_23_P362183	1033372	0.654103	-0.368688	-0.265925	0	0	0.000999001	0.0799201
203328	SUSD3	A_23_P401076	1033370	0.445487	0.318257	0.213712	0	1.28786e-14	0.010989	0.311688
205327	C2orf69	A_24_P413941	1033347	0.400051	0.294474	0.241991	0	0	0.024975	0.153846
221294	NT5DC1	A_23_P219004	1033163	0.627487	-0.371914	-0.213587	0	1.34337e-14	0.000999001	0.311688
221424	LRRC73	A_24_P737939	1025654	0.245949	0.342022	0.248689	0	0	0.003996	0.12987
222865	TMEM130	A_23_P349966	1015756	0.502205	0.30232	0.223683	0	6.66134e-16	0.020979	0.23976
223117	SEMA3D	A_32_P29118	1033035	0.709641	0.353284	0.279731	0	0	0.001998	0.0569431
252995	FNDC5	A_23_P420326	1032975	0.624256	-0.288232	-0.28146	0	0	0.040959	0.0559441
253827	MSRB3	A_24_P273726	1029374	0.504872	-0.334723	-0.230689	0	1.11022e-16	0.00599401	0.197802
253832	ZDHHC20	A_23_P341418	1061751	0.390615	-0.300796	-0.162275	0	5.78759e-09	0.021978	0.749251
254102	EHBP1L1	A_23_P148121	1018309	0.55559	0.3555	0.231809	0	0	0.000999001	0.196803
254170	FBXO33	A_32_P87769	1032927	0.792667	-0.372315	-0.256436	0	0	0.000999001	0.108891
254552	NUDT8	A_23_P52569	1032904	0.529692	-0.313551	-0.188437	0	1.22297e-11	0.012987	0.543457
282969	FUOM	A_24_P186379	1032645	0.662615	0.333733	0.231983	0	0	0.00599401	0.196803
282973	JAKMIP3	A_24_P332081	1010772	0.388	-0.318809	-0.225321	0	4.44089e-16	0.010989	0.224775
282974	STK32C	A_24_P64329	1032642	0.467436	0.318789	0.239803	0	0	0.010989	0.162837
283143	LINC00900	A_32_P147696	1019366	0.563077	0.35099	0.244161	0	0	0.002997	0.142857
283209	PGM2L1	A_32_P122703	1032627	0.675282	0.408403	0.281732	0	0	0.000999001	0.0559441
283212	KLHL35	A_23_P351837	1022451	0.308718	0.302803	0.206519	0	9.9476e-14	0.01998	0.365634
283284	IGSF22	A_32_P486620	1032615	0.738205	0.382436	0.244218	0	0	0.000999001	0.141858
283345	RPL13P5	A_23_P48080	1022459	0.274513	-0.300304	-0.217875	0	3.77476e-15	0.021978	0.284715
283537	SLC46A3	CUST_12434_PI416261804	1032568	0.375692	-0.282611	-0.211349	0	2.54241e-14	0.047952	0.328671
284184	NDUFAF8	A_24_P653603	1010423	0.615487	0.353319	0.266259	0	0	0.001998	0.0799201
284415	VSTM1	CUST_791_PI416379584	1032435	0.593385	-0.308769	-0.182603	0	5.23928e-11	0.015984	0.593407
284454	LOC284454	A_24_P734060	1062995	0.298718	-0.353994	-0.167255	0	1.92519e-09	0.001998	0.703297
284716	RIMKLA	A_32_P95973	1032410	0.805333	-0.369167	-0.277778	0	0	0.000999001	0.0579421
285368	PRRT3	A_23_P80626	1032327	0.55041	-0.300194	-0.282368	0	0	0.021978	0.0559441
285464	CRIPAK	A_23_P431330	1032318	0.356564	-0.319759	-0.248756	0	0	0.010989	0.12987
285598	ARL10	A_24_P817209	1065596	0.687641	0.371875	0.238462	0	0	0.000999001	0.165834
285601	GPR150	A_23_P213527	1064467	0.520872	0.288005	0.25285	0	0	0.041958	0.115884
285605	DTWD2	A_23_P346982	1032291	0.454513	-0.301302	-0.271719	0	0	0.020979	0.0659341
285613	RELL2	A_23_P69853	1011448	0.829538	-0.351908	-0.274214	0	0	0.002997	0.0619381
285704	RGMB	A_23_P58796	1030095	0.497077	0.293699	0.236952	0	0	0.024975	0.174825
285755	PPIL6	CUST_10968_PI416261804	1032278	0.560872	0.320282	0.241893	0	0	0.010989	0.154845
285780	LY86-AS1	A_32_P178758	1016087	0.548872	0.408856	0.272528	0	0	0.000999001	0.0639361
286336	FAM78A	A_23_P314250	1032222	0.79441	-0.342631	-0.219577	0	2.33147e-15	0.003996	0.26973
338657	CCDC84	A_24_P636332	1032083	0.410051	-0.282305	-0.24694	0	0	0.047952	0.134865
339231	ARL16	A_32_P207180	1022030	0.299795	0.284815	0.148699	0	9.8269e-08	0.044955	0.865135
339390	CLEC4G	A_23_P153390	1032037	0.616667	0.376814	0.278987	0	0	0.000999001	0.0579421
339829	CCDC39	A_32_P404549	1019085	0.796667	-0.372909	-0.267447	0	0	0.000999001	0.0769231
339983	NAT8L	A_24_P91991	1031991	0.851333	-0.416034	-0.279142	0	0	0.000999001	0.0579421
342184	FMN1	A_32_P180825	1063916	0.783128	-0.296678	-0.245728	0	0	0.022977	0.137862
348013	TMEM255B	CUST_3818_PI416261804	1067110	0.704256	-0.413677	-0.276037	0	0	0.000999001	0.0579421
348980	HCN1	A_32_P123143	1031769	0.765179	-0.352347	-0.270717	0	0	0.002997	0.0689311
349667	RTN4RL2	A_23_P139104	1064798	0.428923	0.295977	0.275929	0	0	0.022977	0.0589411
353149	TBC1D26	A_24_P168994	1031719	0.753385	0.344641	0.268284	0	0	0.002997	0.0749251
353322	ANKRD37	CUST_1549_PI416261804	1031700	0.532872	-0.316675	-0.25634	0	0	0.010989	0.108891
373156	GSTK1	CUST_1211_PI416379584	1010289	0.431436	-0.317194	-0.190808	0	6.67943e-12	0.010989	0.524476
373861	HILS1	A_24_P144784	1016183	0.632923	0.305143	0.194648	0	2.4668e-12	0.018981	0.486513
374378	GALNT18	A_23_P139418	1031660	0.495795	0.301956	0.143208	0	2.88204e-07	0.020979	0.899101
374887	YJEFN3	CUST_823_PI416573500	1031629	0.377231	0.292659	0.201772	0	3.68039e-13	0.027972	0.408591
374946	DRAXIN	A_24_P68008	1066217	0.865795	0.390884	0.22562	0	3.33067e-16	0.000999001	0.224775
375449	MAST4	A_23_P110571	1021692	0.800821	-0.425321	-0.285716	0	0	0.000999001	0.0529471
378884	NHLRC1	CUST_1197_PI416379584	1031539	0.478205	0.327391	0.195081	0	2.20202e-12	0.00799201	0.481518
387640	SKIDA1	A_32_P152767	1031481	0.799385	-0.337718	-0.277544	0	0	0.00499501	0.0579421
388730	TMEM81	CUST_590_PI416261804	1031410	0.603641	-0.296487	-0.247854	0	0	0.022977	0.131868
390616	ANKRD34C	CUST_1273_PI416379584	1010557	0.691538	-0.309263	-0.246557	0	0	0.014985	0.134865
399744	LINC00999	A_32_P11230	1011754	0.357077	-0.297867	-0.189551	0	9.21474e-12	0.021978	0.533467
400120	SERTM1	A_24_P366607	1031236	0.625897	0.394326	0.236819	0	0	0.000999001	0.176823
400410	ST20	A_23_P321703	1016483	0.593231	0.309511	0.224677	0	4.44089e-16	0.014985	0.232767
400569	MED11	CUST_8277_PI416261804	1031225	0.666769	-0.393006	-0.278226	0	0	0.000999001	0.0579421
400745	SH2D5	A_24_P686965	1010502	0.630821	0.324103	0.279601	0	0	0.00999001	0.0579421
400892	BCRP2	A_32_P25176	1019950	0.437026	0.320254	0.2735	0	0	0.010989	0.0629371
401494	HACD4	A_23_P83175	1023884	0.490615	0.35261	0.242251	0	0	0.001998	0.152847
401647	GOLGA7B	CUST_810_PI416379584	1023281	0.514359	-0.288351	-0.151647	0	5.42482e-08	0.040959	0.842158
401994	OR14I1	CUST_634_PI416379584	1027382	0.491077	0.290159	0.266151	0	0	0.036963	0.0799201
402055	SRRD	A_32_P135385	1028997	0.334256	0.343089	0.208089	0	6.41709e-14	0.002997	0.351648
402381	SOHLH1	A_24_P307964	1023962	0.738615	-0.379761	-0.283565	0	0	0.000999001	0.0549451
403341	ZBTB34	A_32_P194779	1011552	0.535795	-0.334345	-0.263774	0	0	0.00599401	0.0879121
404037	HAPLN4	A_23_P430842	1031146	0.862	-0.369507	-0.252131	0	0	0.000999001	0.116883
404672	GTF2H5	A_24_P196117	1031127	0.459282	0.329831	0.214102	0	1.15463e-14	0.00799201	0.308691
407738	TAFA1	A_32_P117693	1031116	0.435026	0.345276	0.166991	0	2.04286e-09	0.002997	0.704296
440073	IQSEC3	A_32_P141013	1070345	0.629744	-0.361495	-0.252388	0	0	0.000999001	0.115884
440804	RIMBP3B	A_23_P154962	1016028	0.357128	0.281609	0.123161	0	1.04934e-05	0.048951	0.987013
441168	CALHM6	A_23_P7827	1026450	0.669436	0.390303	0.268335	0	0	0.000999001	0.0749251
442319	ZNF727	CUST_14696_PI416261804	1031162	0.419949	0.29325	0.208092	0	6.40599e-14	0.026973	0.351648
494470	RNF165	CUST_727_PI416379584	1034619	0.413128	0.283139	0.141446	0	4.03675e-07	0.047952	0.91009
503542	SPRN	A_24_P576506	1024503	0.608769	0.369328	0.273441	0	0	0.000999001	0.0629371
550643	NBDY	A_24_P867868	1067051	0.588256	0.304986	0.231015	0	1.11022e-16	0.018981	0.197802
642658	SCX	A_23_P33511	1071076	0.491436	-0.351049	-0.249186	0	0	0.002997	0.128871
642852	LINC00205	A_24_P384990	1020798	0.731487	0.297928	0.252994	0	0	0.021978	0.115884
646424	SPINK8	CUST_72_PI416379584	1010470	0.245538	-0.293248	-0.247566	0	0	0.026973	0.133866
647121	EMBP1	A_24_P684186	1035217	0.638718	-0.321071	-0.226561	0	3.33067e-16	0.010989	0.220779
653238	GTF2H2B	A_24_P3704	1067958	0.494308	-0.337565	-0.253925	0	0	0.00499501	0.114885
654502	IQCJ	CUST_1165_PI416379584	1021142	0.670051	0.301954	0.200998	0	4.54081e-13	0.020979	0.415584
654790	PCP4L1	A_32_P214665	1016641	0.703333	-0.312928	-0.247695	0	0	0.012987	0.132867
728239	MAGED4	CUST_4699_PI416261804	1029942	0.700718	0.368336	0.239179	0	0	0.000999001	0.164835
728392	LOC728392	A_23_P107351	1015714	0.610667	0.29172	0.256564	0	0	0.031968	0.108891
728568	C12orf73	A_24_P769672	1019333	0.358821	0.365968	0.249484	0	0	0.000999001	0.127872
728656	DMRTC1B	A_32_P179998	1016031	0.513077	0.338047	0.24042	0	0	0.00499501	0.160839
767558	LUZP6	A_23_P147098	1035121	0.395795	0.33492	0.245802	0	0	0.00499501	0.137862
100093630	SNHG8	A_32_P38467	1016210	0.653128	0.378341	0.278495	0	0	0.000999001	0.0579421
100129583	FAM47E	CUST_8421_PI416261804	1011673	0.383282	0.304976	0.18069	0	8.35668e-11	0.018981	0.601399
100132994	CXorf49B	CUST_1034_PI416379584	1010297	0.788308	0.367129	0.221619	0	1.22125e-15	0.000999001	0.255744
100133941	CD24	A_23_P85250	1058467	0.825231	0.348214	0.237369	0	0	0.002997	0.172827
100288778	WASH8P	A_24_P24831	1016755	0.436615	-0.324638	-0.283937	0	0	0.00999001	0.0539461
100507436	MICA	A_23_P257516	1054164	0.569795	-0.368071	-0.284146	0	0	0.000999001	0.0539461
Clinically insensitive genes (n = 633)
113	ADCY7	A_24_P416177	1059391	0.547744	0.321697	0.295626	0	0	0.010989	0.036963
147	ADRA1B	A_23_P33326	1023485	0.698615	0.299055	0.298893	0	0	0.021978	0.036963
176	ACAN	A_23_P307310	1024307	0.877077	-0.513868	-0.361655	0	0	0.000999001	0.002997
286	ANK1	A_23_P216108	1029927	0.917641	-0.50371	-0.385924	0	0	0.000999001	0.002997
330	BIRC3	A_23_P98350	1026587	0.851897	0.395307	0.339172	0	0	0.000999001	0.00999001
366	AQP9	A_23_P106362	1059114	0.369128	0.32156	0.33887	0	0	0.010989	0.00999001
393	ARHGAP4	A_23_P159927	1059079	0.752615	0.297273	0.323094	0	0	0.022977	0.016983
396	ARHGDIA	A_23_P207766	1059075	0.656872	0.358082	0.345316	0	0	0.000999001	0.00699301
398	ARHGDIG	A_24_P215882	1059071	0.508513	0.346694	0.291838	0	0	0.002997	0.042957
430	ASCL2	A_32_P171061	1059037	0.869641	0.500913	0.367049	0	0	0.000999001	0.002997
445	ASS1	A_23_P31921	1025202	0.549846	0.333286	0.317743	0	0	0.00599401	0.022977
491	ATP2B2	CUST_2847_PI416261804	1024960	0.584103	-0.320773	-0.308713	0	0	0.010989	0.027972
492	ATP2B3	A_23_P337642	1058978	0.658718	-0.315978	-0.302265	0	0	0.010989	0.032967
493	ATP2B4	A_24_P405205	1058973	0.820615	0.471186	0.381593	0	0	0.000999001	0.002997
495	ATP4A	A_23_P430728	1058971	0.714205	-0.336086	-0.292723	0	0	0.00499501	0.041958
578	BAK1	A_23_P145357	1058892	0.474667	-0.323343	-0.294257	0	0	0.00999001	0.037962
687	KLF9	A_23_P415401	1058738	0.847026	-0.319561	-0.34089	0	0	0.010989	0.00899101
715	C1R	A_23_P125423	1058708	0.764051	0.42421	0.295638	0	0	0.000999001	0.036963
716	C1S	A_23_P2492	1058706	0.654359	0.376951	0.370367	0	0	0.000999001	0.002997
785	CACNB4	CUST_13461_PI416261804	1015444	0.508462	-0.342165	-0.330313	0	0	0.003996	0.012987
808	CALM3	A_24_P219785	1058607	0.771179	0.41035	0.326442	0	0	0.000999001	0.016983
817	CAMK2D	A_23_P144458	1017819	0.797692	0.486396	0.349942	0	0	0.000999001	0.00699301
818	CAMK2G	A_23_P46903	1058594	0.821795	-0.436183	-0.336991	0	0	0.000999001	0.00999001
923	CD6	A_23_P311875	1058483	0.80959	0.317709	0.341357	0	0	0.010989	0.00899101
963	CD53	CUST_1154_PI416261804	1058432	0.514359	0.296181	0.320413	0	0	0.022977	0.018981
1006	CDH8	A_23_P140797	1058392	0.650462	0.434486	0.336236	0	0	0.000999001	0.010989
1007	CDH9	A_23_P92999	1058390	0.658051	0.362009	0.336581	0	0	0.000999001	0.00999001
1032	CDKN2D	A_23_P89941	1058352	0.427436	0.3023	0.318453	0	0	0.020979	0.021978
1040	CDS1	A_24_P938614	1058346	0.782615	-0.391657	-0.308275	0	0	0.000999001	0.027972
1050	CEBPA	A_24_P224727	1058331	0.720974	0.449492	0.353719	0	0	0.000999001	0.003996
1069	CETN2	A_23_P73493	1058305	0.541949	0.378195	0.300112	0	0	0.000999001	0.036963
1075	CTSC	A_24_P115762	1020729	0.673744	-0.383274	-0.320043	0	0	0.000999001	0.018981
1112	FOXN3	A_23_P140405	1020721	0.544923	-0.362849	-0.295783	0	0	0.000999001	0.036963
1113	CHGA	A_32_P27046	1058269	0.750923	-0.293329	-0.290444	0	0	0.026973	0.045954
1159	CKMT1B	A_24_P339024	1062865	0.759487	-0.379146	-0.323482	0	0	0.000999001	0.016983
1176	AP3S1	A_23_P69958	1028803	0.717026	0.347712	0.321997	0	0	0.002997	0.018981
1198	CLK3	A_32_P20697	1011594	0.594103	-0.343827	-0.292373	0	0	0.002997	0.042957
1268	CNR1	A_23_P214208	1028434	0.805538	0.365863	0.348454	0	0	0.000999001	0.00699301
1294	COL7A1	A_23_P144071	1058077	0.641897	-0.375272	-0.296771	0	0	0.000999001	0.036963
1375	CPT1B	A_23_P218817	1017101	0.420205	-0.346802	-0.301117	0	0	0.002997	0.034965
1381	CRABP1	A_23_P117882	1057979	0.632308	-0.331174	-0.305213	0	0	0.00799201	0.030969
1390	CREM	A_23_P201979	1027907	0.596308	0.328356	0.35041	0	0	0.00799201	0.00599401
1397	CRIP2	CUST_942_PI416261804	1057957	0.591179	0.360167	0.349052	0	0	0.000999001	0.00699301
1428	CRYM	A_23_P77731	1023156	0.427795	0.395012	0.339078	0	0	0.000999001	0.00999001
1607	DGKB	A_23_P61919	1057743	0.657538	0.373014	0.305597	0	0	0.000999001	0.030969
1675	CFD	A_23_P119562	1057651	0.822974	0.453884	0.367155	0	0	0.000999001	0.002997
1730	DIAPH2	A_32_P50834	1061508	0.828462	0.469539	0.363286	0	0	0.000999001	0.002997
1767	DNAH5	A_24_P388786	1057601	0.789641	0.398282	0.310915	0	0	0.000999001	0.025974
1809	DPYSL3	A_24_P149036	1057549	0.88959	0.404945	0.418221	0	0	0.000999001	0.001998
1871	E2F3	A_23_P385034	1057418	0.441538	0.302337	0.292098	0	0	0.020979	0.042957
1893	ECM1	CUST_17110_PI416261804	1057406	0.796103	-0.417216	-0.32261	0	0	0.000999001	0.017982
1948	EFNB2	A_24_P355944	1057359	0.508667	0.367133	0.348055	0	0	0.000999001	0.00699301
1949	EFNB3	A_24_P940006	1057357	0.799128	0.421926	0.364022	0	0	0.000999001	0.002997
2016	EMX1	A_23_P315122	1057269	0.595385	-0.323416	-0.296808	0	0	0.00999001	0.036963
2035	EPB41	A_23_P160359	1027708	0.818103	-0.414571	-0.351702	0	0	0.000999001	0.003996
2070	EYA4	A_32_P219620	1027726	0.663231	-0.417444	-0.359567	0	0	0.000999001	0.002997
2101	ESRRA	A_23_P1585	1057177	0.857077	-0.485664	-0.339483	0	0	0.000999001	0.00999001
2104	ESRRG	A_23_P74900	1025900	0.902051	-0.523472	-0.381199	0	0	0.000999001	0.002997
2161	F12	A_23_P167674	1057113	0.756	0.442531	0.361425	0	0	0.000999001	0.002997
2173	FABP7	A_23_P134139	1057090	0.884923	0.403106	0.380914	0	0	0.000999001	0.002997
2200	FBN1	A_23_P65678	1057054	0.658872	-0.31049	-0.308415	0	0	0.013986	0.027972
2254	FGF9	A_23_P105803	1056995	0.883846	-0.391726	-0.374472	0	0	0.000999001	0.002997
2280	FKBP1A	A_32_P50522	1056972	0.685949	0.377686	0.306809	0	0	0.000999001	0.028971
2281	FKBP1B	A_23_P142631	1026968	0.582821	0.366008	0.337779	0	0	0.000999001	0.00999001
2556	GABRA3	A_23_P125618	1056789	0.664923	0.356847	0.312041	0	0	0.000999001	0.025974
2558	GABRA5	CUST_25_PI417557136	1056621	0.910256	0.481406	0.398974	0	0	0.000999001	0.001998
2560	GABRB1	A_23_P125435	1056611	0.828051	0.418952	0.381739	0	0	0.000999001	0.002997
2596	GAP43	A_23_P253446	1011285	0.412103	0.305116	0.307126	0	0	0.018981	0.027972
2620	GAS2	A_32_P24140	1017036	0.727179	-0.306453	-0.311631	0	0	0.017982	0.025974
2742	GLRA2	CUST_285_PI416408490	1018371	0.905744	0.440308	0.341422	0	0	0.000999001	0.00899101
2764	GMFB	A_24_P172768	1056369	0.658051	0.431236	0.313853	0	0	0.000999001	0.025974
2786	GNG4	A_23_P335329	1020432	0.813949	0.387985	0.391927	0	0	0.000999001	0.001998
2790	GNG10	A_23_P112251	1056326	0.826051	0.429786	0.31566	0	0	0.000999001	0.024975
2872	MKNK2	A_23_P142310	1029296	0.575487	-0.399967	-0.291618	0	0	0.000999001	0.044955
2890	GRIA1	A_23_P303072	1014545	0.812	0.381709	0.339813	0	0	0.000999001	0.00899101
2911	GRM1	A_23_P30976	1010994	0.652872	0.425388	0.292566	0	0	0.000999001	0.041958
2947	GSTM3	A_23_P12343	1020402	0.614359	0.304275	0.318291	0	0	0.018981	0.021978
2952	GSTT1	A_23_P254944	1055882	0.880256	-0.4376	-0.322121	0	0	0.000999001	0.018981
2996	GYPE	A_23_P41304	1055830	0.629282	0.36593	0.306934	0	0	0.000999001	0.028971
3049	HBQ1	CUST_5073_PI416261804	1055758	0.628769	0.399903	0.339596	0	0	0.000999001	0.00999001
3269	HRH1	A_23_P212179	1014744	0.557641	0.397578	0.296518	0	0	0.000999001	0.036963
3350	HTR1A	A_24_P97687	1024804	0.774615	0.43002	0.33361	0	0	0.000999001	0.011988
3355	HTR1F	CUST_1658_PI417557136	1021595	0.750308	-0.348172	-0.314705	0	0	0.002997	0.025974
3416	IDE	A_23_P63681	1055211	0.531179	-0.359225	-0.319325	0	0	0.000999001	0.018981
3575	IL7R	A_23_P404494	1055066	0.607641	-0.354229	-0.309583	0	0	0.001998	0.026973
3587	IL10RA	A_23_P203173	1016009	0.515026	0.328494	0.296702	0	0	0.00799201	0.036963
3598	IL13RA2	A_23_P85209	1055030	0.842615	0.465822	0.315079	0	0	0.000999001	0.024975
3612	IMPA1	A_24_P183864	1013393	0.474462	-0.282373	-0.304069	0	0	0.047952	0.030969
3653	IPW	A_24_P607880	1020291	0.709179	-0.436173	-0.326301	0	0	0.000999001	0.016983
3705	ITPK1	A_23_P37399	1016849	0.609692	-0.310993	-0.297046	0	0	0.013986	0.036963
3717	JAK2	A_23_P123608	1054888	0.487026	-0.29693	-0.300452	0	0	0.022977	0.036963
3736	KCNA1	A_24_P498652	1054870	0.881949	-0.428883	-0.326024	0	0	0.000999001	0.016983
3738	KCNA3	A_32_P69956	1066124	0.747744	0.42977	0.39203	0	0	0.000999001	0.001998
3741	KCNA5	A_23_P417173	1054861	0.758103	0.325886	0.390251	0	0	0.00899101	0.001998
3755	KCNG1	A_23_P210581	1054831	0.896667	0.447408	0.35261	0	0	0.000999001	0.003996
3782	KCNN3	A_23_P126167	1027249	0.768154	0.370212	0.331154	0	0	0.000999001	0.012987
3902	LAG3	A_23_P116942	1054647	0.895641	-0.409622	-0.412528	0	0	0.000999001	0.001998
3910	LAMA4	A_23_P133656	1019458	0.597385	-0.416269	-0.302557	0	0	0.000999001	0.031968
3995	FADS3	A_23_P64404	1054556	0.378974	0.344425	0.303589	0	0	0.002997	0.031968
4016	LOXL1	A_23_P124084	1054531	0.734872	0.295812	0.317069	0	0	0.023976	0.022977
4062	LY6H	A_23_P134914	1017617	0.840513	0.501248	0.423652	0	0	0.000999001	0.001998
4088	SMAD3	A_23_P359091	1067674	0.534256	0.34736	0.31082	0	0	0.002997	0.025974
4121	MAN1A1	A_23_P156431	1054397	0.663179	0.314653	0.288286	0	0	0.011988	0.048951
4129	MAOB	A_23_P85008	1054302	0.779026	0.345319	0.392808	0	0	0.002997	0.001998
4157	MC1R	A_23_P329271	1054273	0.573179	-0.363615	-0.318303	0	0	0.000999001	0.021978
4215	MAP3K3	A_23_P207131	1025793	0.429333	-0.377247	-0.29104	0	0	0.000999001	0.044955
4257	MGST1	A_23_P36658	1023521	0.634821	0.381833	0.402403	0	0	0.000999001	0.001998
4258	MGST2	A_23_P110167	1054173	0.799897	-0.449389	-0.319375	0	0	0.000999001	0.018981
4354	MPP1	A_23_P171296	1054067	0.822051	-0.394801	-0.32222	0	0	0.000999001	0.017982
4602	MYB	A_23_P31073	1053962	0.725436	0.420444	0.356765	0	0	0.000999001	0.002997
4604	MYBPC1	A_23_P128362	1023086	0.530462	0.335458	0.413064	0	0	0.00499501	0.001998
4625	MYH7	A_24_P282383	1053929	0.735897	0.396369	0.29121	0	0	0.000999001	0.044955
4636	MYL5	A_23_P258018	1053911	0.74959	0.373949	0.310627	0	0	0.000999001	0.026973
4703	NEB	A_23_P146783	1053831	0.681385	-0.397805	-0.320355	0	0	0.000999001	0.018981
4751	NEK2	A_23_P35219	1053760	0.648462	0.452612	0.379708	0	0	0.000999001	0.002997
4783	NFIL3	A_23_P32253	1053734	0.579949	-0.324502	-0.323679	0	0	0.00999001	0.016983
4856	CCN3	A_23_P82929	1053642	0.714359	0.403589	0.400703	0	0	0.000999001	0.001998
4886	NPY1R	CUST_506_PI417557136	1053577	0.78441	0.478453	0.326408	0	0	0.000999001	0.016983
4923	NTSR1	A_23_P371039	1021022	0.837231	0.349986	0.382721	0	0	0.002997	0.002997
4988	OPRM1	A_24_P397613	1017111	0.672205	0.43288	0.397074	0	0	0.000999001	0.001998
5016	OVGP1	A_23_P103756	1053429	0.530923	-0.395885	-0.308114	0	0	0.000999001	0.027972
5092	PCBD1	A_23_P367405	1053334	0.758769	0.395789	0.419392	0	0	0.000999001	0.001998
5099	PCDH7	A_23_P378364	1027148	0.624051	-0.301344	-0.312684	0	0	0.020979	0.025974
5116	PCNT	A_23_P57347	1022619	0.685436	-0.408517	-0.350458	0	0	0.000999001	0.00599401
5125	PCSK5	A_24_P355246	1063612	0.756	0.341301	0.343142	0	0	0.003996	0.00699301
5141	PDE4A	A_24_P322474	1010503	0.808154	-0.461574	-0.353419	0	0	0.000999001	0.003996
5172	SLC26A4	A_23_P331560	1053243	0.668923	0.29043	0.321439	0	0	0.036963	0.018981
5212	VIT	A_23_P56578	1053162	0.714359	0.315389	0.339014	0	0	0.010989	0.00999001
5256	PHKA2	A_23_P159671	1053109	0.512923	-0.374651	-0.296055	0	0	0.000999001	0.036963
5264	PHYH	A_23_P115919	1022564	0.841282	-0.428635	-0.330116	0	0	0.000999001	0.012987
5292	PIM1	A_23_P345118	1053060	0.710462	-0.377946	-0.32683	0	0	0.000999001	0.016983
5325	PLAGL1	A_23_P8175	1018176	0.722051	-0.447947	-0.386232	0	0	0.000999001	0.002997
5330	PLCB2	CUST_11282_PI416261804	1052999	0.675179	0.373812	0.294197	0	0	0.000999001	0.037962
5409	PNMT	A_23_P100642	1052927	0.876359	0.502246	0.311572	0	0	0.000999001	0.025974
5463	POU6F1	A_23_P329375	1028280	0.751179	-0.382393	-0.298978	0	0	0.000999001	0.036963
5467	PPARD	A_24_P252130	1052837	0.561692	-0.396527	-0.313968	0	0	0.000999001	0.025974
5475	PPEF1	A_23_P125505	1023977	0.752103	0.395503	0.381879	0	0	0.000999001	0.002997
5557	PRIM1	A_23_P25019	1052730	0.640564	-0.306237	-0.299876	0	0	0.017982	0.036963
5569	PKIA	A_23_P31765	1052708	0.888359	0.501093	0.403695	0	0	0.000999001	0.001998
5580	PRKCD	A_23_P144054	1030581	0.842513	0.501988	0.423153	0	0	0.000999001	0.001998
5582	PRKCG	CUST_524_PI416408490	1052690	0.825333	0.44611	0.382472	0	0	0.000999001	0.002997
5595	MAPK3	A_23_P37910	1052670	0.599744	0.337787	0.299523	0	0	0.00499501	0.036963
5650	KLK7	CUST_11497_PI416261804	1030762	0.69	0.382584	0.39631	0	0	0.000999001	0.001998
5655	KLK10	A_23_P107911	1019679	0.607487	0.423407	0.374292	0	0	0.000999001	0.002997
5733	PTGER3	CUST_12458_PI416261804	1027786	0.892615	0.474542	0.358317	0	0	0.000999001	0.002997
5734	PTGER4	A_23_P148047	1052488	0.722	0.386213	0.296781	0	0	0.000999001	0.036963
5771	PTPN2	A_23_P309701	1052454	0.413692	-0.332197	-0.305691	0	0	0.00799201	0.030969
5786	PTPRA	A_23_P28869	1024118	0.845487	0.387776	0.296302	0	0	0.000999001	0.036963
5792	PTPRF	A_24_P385313	1052435	0.696667	0.35357	0.361672	0	0	0.001998	0.002997
5816	PVALB	A_23_P17844	1052409	0.863077	-0.388814	-0.296387	0	0	0.000999001	0.036963
5831	PYCR1	A_23_P130194	1052399	0.618103	0.350359	0.292747	0	0	0.002997	0.041958
5836	PYGL	CUST_16608_PI416261804	1052394	0.717436	0.39918	0.308149	0	0	0.000999001	0.027972
5874	RAB27B	CUST_6237_PI416261804	1052360	0.790051	0.477698	0.37484	0	0	0.000999001	0.002997
5880	RAC2	A_23_P218774	1052348	0.519077	0.321117	0.301427	0	0	0.010989	0.032967
5912	RAP2B	A_24_P924681	1065559	0.817231	0.452514	0.328085	0	0	0.000999001	0.015984
5950	RBP4	CUST_17127_PI416261804	1023114	0.837179	0.486465	0.481703	0	0	0.000999001	0.000999001
5954	RCN1	A_23_P203299	1052254	0.523026	0.330103	0.298342	0	0	0.00799201	0.036963
5979	RET	A_23_P202245	1028138	0.838974	-0.419514	-0.302154	0	0	0.000999001	0.032967
5987	TRIM27	A_32_P137035	1052216	0.570462	0.399514	0.308571	0	0	0.000999001	0.027972
5993	RFX5	A_24_P20032	1024682	0.752821	-0.393196	-0.305118	0	0	0.000999001	0.030969
6091	ROBO1	A_24_P77432	1017671	0.612718	0.340488	0.321357	0	0	0.003996	0.018981
6095	RORA	A_32_P7721	1024341	0.723385	-0.409775	-0.34107	0	0	0.000999001	0.00899101
6096	RORB	A_32_P175935	1063034	0.875949	-0.31823	-0.34767	0	0	0.010989	0.00699301
6103	RPGR	CUST_1108_PI416573500	1052131	0.582205	-0.412419	-0.374149	0	0	0.000999001	0.002997
6197	RPS6KA3	A_32_P517749	1026951	0.636615	-0.333275	-0.303929	0	0	0.00599401	0.030969
6323	SCN1A	A_23_P28224	1022570	0.895795	-0.455639	-0.366027	0	0	0.000999001	0.002997
6324	SCN1B	A_23_P79015	1030154	0.938205	-0.459709	-0.365294	0	0	0.000999001	0.002997
6330	SCN4B	A_23_P303833	1051794	0.883846	-0.46715	-0.30407	0	0	0.000999001	0.030969
6335	SCN9A	A_23_P112726	1051791	0.897282	0.397996	0.319032	0	0	0.000999001	0.01998
6503	SLA	A_23_P216340	1021121	0.906667	0.485513	0.344824	0	0	0.000999001	0.00699301
6545	SLC7A4	A_23_P120794	1051434	0.672462	0.390881	0.310325	0	0	0.000999001	0.026973
6567	SLC16A2	A_23_P137097	1051403	0.838769	0.386482	0.345174	0	0	0.000999001	0.00699301
6585	SLIT1	A_23_P161386	1051322	0.860462	0.453954	0.382918	0	0	0.000999001	0.002997
6604	SMARCD3	CUST_8949_PI416261804	1026342	0.864359	0.356618	0.321132	0	0	0.000999001	0.018981
6622	SNCA	A_23_P29939	1020182	0.635897	0.426554	0.292306	0	0	0.000999001	0.042957
6650	CAPN15	A_24_P282210	1051238	0.515846	-0.349709	-0.302374	0	0	0.002997	0.031968
6664	SOX11	A_24_P302584	1051212	0.626615	0.287135	0.289439	0	0	0.043956	0.046953
6676	SPAG4	A_23_P132027	1051196	0.723077	-0.382711	-0.325068	0	0	0.000999001	0.016983
6751	SSTR1	A_24_P244706	1051105	0.866974	0.500435	0.404189	0	0	0.000999001	0.001998
6833	ABCC8	A_23_P24774	1051026	0.643077	-0.344549	-0.295966	0	0	0.002997	0.036963
6843	VAMP1	A_23_P105545	1023909	0.890462	-0.476681	-0.367366	0	0	0.000999001	0.002997
6905	TBCE	CUST_5627_PI416261804	1034506	0.83441	-0.364203	-0.293477	0	0	0.000999001	0.03996
6920	TCEA3	A_24_P327886	1050931	0.790513	0.450395	0.366951	0	0	0.000999001	0.002997
7089	TLE2	CUST_9689_PI416261804	1011633	0.687026	-0.390726	-0.31707	0	0	0.000999001	0.022977
7138	TNNT1	CUST_14183_PI416261804	1017512	0.695692	0.447223	0.387813	0	0	0.000999001	0.001998
7148	TNXB	A_23_P156708	1058660	0.750359	-0.458292	-0.35139	0	0	0.000999001	0.00599401
7181	NR2C1	A_24_P78540	1050646	0.674103	-0.360367	-0.309301	0	0	0.000999001	0.026973
7222	TRPC3	A_23_P41455	1017146	0.835436	-0.484611	-0.373996	0	0	0.000999001	0.002997
7347	UCHL3	CUST_15821_PI416261804	1050486	0.650667	0.406121	0.308199	0	0	0.000999001	0.027972
7352	UCP3	A_23_P203601	1050476	0.650974	-0.339957	-0.30873	0	0	0.003996	0.027972
7378	UPP1	A_23_P71989	1024923	0.829128	-0.40719	-0.372782	0	0	0.000999001	0.002997
7409	VAV1	A_23_P38959	1050411	0.706718	0.438231	0.329235	0	0	0.000999001	0.013986
7434	VIPR2	A_32_P153071	1050382	0.517744	-0.292765	-0.304253	0	0	0.027972	0.030969
7466	WFS1	A_23_P121499	1011756	0.635949	0.334647	0.300522	0	0	0.00599401	0.036963
7480	WNT10B	A_23_P162322	1050340	0.75841	0.425941	0.372347	0	0	0.000999001	0.002997
7533	YWHAH	A_23_P103070	1050294	0.412513	0.338514	0.296157	0	0	0.00499501	0.036963
7737	RNF113A	A_23_P258071	1050160	0.609128	-0.327579	-0.312201	0	0	0.00799201	0.025974
7769	ZNF226	A_23_P218434	1021057	0.64559	0.437789	0.354026	0	0	0.000999001	0.003996
7791	ZYX	A_23_P254888	1025006	0.825795	-0.393782	-0.332215	0	0	0.000999001	0.012987
8001	GLRA3	A_23_P257387	1020848	0.694923	0.374707	0.378337	0	0	0.000999001	0.002997
8028	MLLT10	A_24_P316102	1025269	0.432462	-0.287813	-0.293601	0	0	0.041958	0.03996
8111	GPR68	A_24_P931443	1049965	0.587744	0.309513	0.31112	0	0	0.014985	0.025974
8202	NCOA3	A_23_P313568	1023346	0.659795	-0.36122	-0.31595	0	0	0.000999001	0.023976
8321	FZD1	A_24_P38276	1049850	0.763282	0.356153	0.388595	0	0	0.000999001	0.001998
8437	RASAL1	A_23_P139600	1049707	0.725897	0.397982	0.312794	0	0	0.000999001	0.025974
8447	DOC2B	A_32_P47538	1066263	0.832359	0.37703	0.441632	0	0	0.000999001	0.001998
8448	DOC2A	A_23_P152330	1049700	0.487436	0.356391	0.302992	0	0	0.000999001	0.031968
8482	SEMA7A	A_23_P106389	1049660	0.886667	-0.493117	-0.389072	0	0	0.000999001	0.001998
8553	BHLHE40	A_23_P57836	1068786	0.69041	-0.406499	-0.300802	0	0	0.000999001	0.035964
8601	RGS20	A_23_P73097	1049530	0.413128	0.348663	0.339721	0	0	0.002997	0.00999001
8604	SLC25A12	A_23_P142714	1049525	0.757128	-0.370615	-0.306327	0	0	0.000999001	0.02997
8682	PEA15	A_24_P250964	1049431	0.814	0.359489	0.3158	0	0	0.000999001	0.024975
8704	B4GALT2	A_23_P149206	1030052	0.71641	0.354542	0.343513	0	0	0.001998	0.00699301
8715	NOL4	A_23_P416766	1049390	0.700923	0.437974	0.327837	0	0	0.000999001	0.016983
8792	TNFRSF11A	A_24_P211106	1068674	0.612821	0.450163	0.361962	0	0	0.000999001	0.002997
8884	SLC5A6	A_23_P102508	1049206	0.686256	-0.415045	-0.305116	0	0	0.000999001	0.030969
8912	CACNA1H	A_23_P3483	1023783	0.762205	0.379289	0.368298	0	0	0.000999001	0.002997
8935	SKAP2	A_23_P157128	1049146	0.490564	0.389192	0.332466	0	0	0.000999001	0.012987
8938	BAIAP3	A_23_P163492	1049143	0.921949	0.513094	0.484552	0	0	0.000999001	0.000999001
8975	USP13	A_23_P40989	1049124	0.61841	-0.297274	-0.304727	0	0	0.022977	0.030969
9064	MAP3K6	A_24_P145653	1049027	0.765949	-0.414883	-0.291135	0	0	0.000999001	0.044955
9120	SLC16A6	A_24_P731648	1021699	0.836872	-0.386313	-0.315073	0	0	0.000999001	0.024975
9127	P2RX6	CUST_1362_PI416379584	1048950	0.88641	-0.502655	-0.297269	0	0	0.000999001	0.036963
9168	TMSB10	A_23_P68106	1048908	0.695026	0.47689	0.346897	0	0	0.000999001	0.00699301
9196	KCNAB3	CUST_353_PI416379584	1048856	0.865744	-0.448588	-0.402798	0	0	0.000999001	0.001998
9215	LARGE1	A_23_P91697	1027019	0.674051	0.432605	0.30455	0	0	0.000999001	0.030969
9308	CD83	A_23_P70670	1022246	0.420872	0.346848	0.33462	0	0	0.002997	0.010989
9362	CPNE6	A_23_P151595	1048682	0.918359	0.478775	0.35045	0	0	0.000999001	0.00599401
9452	ITM2A	A_23_P171074	1048572	0.629231	-0.449928	-0.337997	0	0	0.000999001	0.00999001
9478	CABP1	CUST_13239_PI416261804	1028821	0.833077	-0.414504	-0.327346	0	0	0.000999001	0.016983
9508	ADAMTS3	A_24_P140405	1048504	0.582872	0.360784	0.401258	0	0	0.000999001	0.001998
9535	GMFG	A_23_P208866	1048470	0.651282	0.351388	0.333087	0	0	0.002997	0.011988
9607	CARTPT	CUST_2058_PI417557136	1048366	0.814821	0.313296	0.291598	0	0	0.012987	0.044955
9609	RAB36	A_23_P103011	1048362	0.756051	0.402707	0.335046	0	0	0.000999001	0.010989
9612	NCOR2	A_23_P203891	1015801	0.454718	-0.315626	-0.297465	0	0	0.010989	0.036963
9615	GDA	A_24_P393571	1048356	0.783231	0.401441	0.378316	0	0	0.000999001	0.002997
9715	FAM131B	A_24_P252310	1048237	0.684	-0.3062	-0.303339	0	0	0.017982	0.031968
9750	RIPOR2	A_24_P941359	1011029	0.892103	0.485799	0.397768	0	0	0.000999001	0.001998
9815	GIT2	CUST_7024_PI416261804	1020652	0.512256	-0.338481	-0.313455	0	0	0.00499501	0.025974
9900	SV2A	A_24_P131236	1048052	0.472308	-0.329007	-0.293505	0	0	0.00799201	0.03996
9949	AMMECR1	A_32_P201773	1030861	0.589795	-0.363836	-0.321935	0	0	0.000999001	0.018981
9957	HS3ST1	A_23_P121657	1047985	0.765128	-0.378981	-0.363169	0	0	0.000999001	0.002997
9975	NR1D2	A_23_P302709	1020435	0.560103	-0.307703	-0.293254	0	0	0.016983	0.03996
10003	NAALAD2	A_23_P161583	1047933	0.485231	-0.300348	-0.326863	0	0	0.021978	0.016983
10023	FRAT1	CUST_6622_PI416261804	1047906	0.787641	-0.345722	-0.330478	0	0	0.002997	0.012987
10040	TOM1L1	A_24_P290709	1063171	0.55441	0.336332	0.309903	0	0	0.00499501	0.026973
10150	MBNL2	A_24_P56317	1026724	0.687077	-0.318382	-0.311279	0	0	0.010989	0.025974
10154	PLXNC1	A_23_P414958	1047766	0.715846	0.340935	0.301932	0	0	0.003996	0.032967
10160	FARP1	A_23_P308763	1027637	0.870103	0.408626	0.345568	0	0	0.000999001	0.00699301
10174	SORBS3	A_23_P300714	1047742	0.536769	-0.409462	-0.321678	0	0	0.000999001	0.018981
10295	BCKDK	A_23_P3823	1011486	0.556667	0.316529	0.293452	0	0	0.010989	0.03996
10318	TNIP1	A_23_P30435	1047555	0.761846	-0.414676	-0.300918	0	0	0.000999001	0.034965
10368	CACNG3	A_23_P66180	1047497	0.534615	0.363739	0.337966	0	0	0.000999001	0.00999001
10385	BTN2A2	A_24_P346210	1027865	0.546769	-0.36153	-0.30702	0	0	0.000999001	0.027972
10388	SYCP2	A_23_P210675	1047477	0.773846	-0.374761	-0.369092	0	0	0.000999001	0.002997
10402	ST3GAL6	A_23_P250800	1047457	0.742564	-0.401459	-0.390333	0	0	0.000999001	0.001998
10417	SPON2	A_23_P121533	1015832	0.723282	0.416349	0.435584	0	0	0.000999001	0.001998
10451	VAV3	A_23_P201551	1015879	0.771436	-0.43456	-0.404635	0	0	0.000999001	0.001998
10457	GPNMB	A_23_P134426	1024151	0.506923	0.332566	0.330394	0	0	0.00799201	0.012987
10505	SEMA4F	A_23_P165608	1047322	0.670051	0.390803	0.31774	0	0	0.000999001	0.022977
10519	CIB1	A_23_P257638	1047303	0.575692	0.310855	0.317425	0	0	0.013986	0.022977
10590	SCGN	A_23_P251412	1047200	0.784256	0.358766	0.367583	0	0	0.000999001	0.002997
10795	ZNF268	CUST_318_PI417507815	1046958	0.550667	-0.332865	-0.316558	0	0	0.00699301	0.023976
10815	CPLX1	A_24_P51909	1046931	0.871077	-0.458679	-0.3487	0	0	0.000999001	0.00699301
10850	CCL27	A_23_P135248	1046910	0.537179	-0.302165	-0.290778	0	0	0.020979	0.044955
10891	PPARGC1A	A_23_P18447	1046860	0.828256	-0.41479	-0.312219	0	0	0.000999001	0.025974
10983	CCNI	A_23_P69521	1046720	0.829949	-0.36432	-0.30184	0	0	0.000999001	0.032967
11069	RAPGEF4	CUST_532_PI416408490	1020072	0.716462	0.415581	0.300197	0	0	0.000999001	0.036963
11167	FSTL1	A_23_P212696	1046522	0.662205	-0.437241	-0.338454	0	0	0.000999001	0.00999001
11279	KLF8	A_24_P937159	1046373	0.632205	0.310475	0.292137	0	0	0.013986	0.042957
22801	ITGA11	A_23_P206022	1024558	0.649026	-0.358275	-0.325603	0	0	0.000999001	0.016983
22808	MRAS	A_24_P88850	1010852	0.688359	0.381992	0.34095	0	0	0.000999001	0.00899101
22865	SLITRK3	A_23_P18362	1046241	0.522256	-0.29311	-0.296235	0	0	0.026973	0.036963
22881	ANKRD6	A_23_P70297	1040732	0.915436	0.454316	0.406689	0	0	0.000999001	0.001998
22925	PLA2R1	A_23_P142830	1029461	0.670513	-0.355207	-0.293934	0	0	0.000999001	0.038961
22995	CEP152	A_32_P220519	1025718	0.535846	-0.331294	-0.309302	0	0	0.00799201	0.026973
23143	LRCH1	A_24_P170774	1045986	0.727641	-0.340335	-0.311223	0	0	0.003996	0.025974
23207	PLEKHM2	CUST_9628_PI416261804	1012901	0.681179	-0.325546	-0.311272	0	0	0.00899101	0.025974
23237	ARC	A_23_P365738	1023243	0.592462	-0.309513	-0.295036	0	0	0.014985	0.036963
23245	ASTN2	A_23_P357936	1024092	0.573385	-0.32984	-0.329626	0	0	0.00799201	0.012987
23255	MTCL1	A_23_P360605	1019330	0.791282	-0.350294	-0.306406	0	0	0.002997	0.028971
23274	CLEC16A	A_32_P194246	1025231	0.692256	-0.413228	-0.336145	0	0	0.000999001	0.010989
23329	TBC1D30	CUST_3698_PI416261804	1012757	0.536	-0.337248	-0.299734	0	0	0.00499501	0.036963
23370	ARHGEF18	A_23_P50357	1015994	0.582256	-0.34517	-0.294418	0	0	0.002997	0.037962
23432	GPR161	A_23_P303455	1024706	0.708103	-0.388707	-0.340032	0	0	0.000999001	0.00899101
23460	ABCA6	A_23_P500400	1045680	0.601538	-0.389197	-0.298289	0	0	0.000999001	0.036963
23531	MMD	A_23_P164047	1045593	0.872308	0.453702	0.360245	0	0	0.000999001	0.002997
23576	DDAH1	A_23_P201386	1017085	0.596769	0.325432	0.338423	0	0	0.00899101	0.00999001
23642	SNHG1	CUST_7215_PI416261804	1021323	0.631692	-0.377756	-0.342104	0	0	0.000999001	0.00699301
25769	SLC24A2	A_32_P154941	1067443	0.880718	-0.408233	-0.326421	0	0	0.000999001	0.016983
25788	RAD54B	A_23_P82738	1045352	0.850154	-0.373059	-0.350012	0	0	0.000999001	0.00699301
25818	KLK5	A_23_P153480	1017098	0.606615	0.376351	0.32006	0	0	0.000999001	0.018981
25841	ABTB2	A_23_P356616	1045285	0.627179	-0.45947	-0.307824	0	0	0.000999001	0.027972
25854	FAM149A	A_23_P416965	1024079	0.756564	0.387507	0.310237	0	0	0.000999001	0.026973
25900	IFFO1	A_23_P87742	1026872	0.846308	-0.409503	-0.358356	0	0	0.000999001	0.002997
25907	TMEM158	A_23_P369899	1045229	0.838564	0.4673	0.36316	0	0	0.000999001	0.002997
25989	ULK3	A_23_P206103	1016041	0.611231	-0.427442	-0.305094	0	0	0.000999001	0.030969
26033	ATRNL1	A_32_P224047	1045094	0.766	-0.307134	-0.290765	0	0	0.017982	0.044955
26051	PPP1R16B	A_23_P352535	1045076	0.478667	-0.352152	-0.299125	0	0	0.002997	0.036963
26232	FBXO2	A_23_P45999	1044937	0.66559	0.33715	0.331241	0	0	0.00499501	0.012987
26523	AGO1	A_23_P11764	1044831	0.715282	-0.422104	-0.343997	0	0	0.000999001	0.00699301
26996	GPR160	A_23_P167005	1044734	0.830513	0.460216	0.32274	0	0	0.000999001	0.017982
27077	B9D1	A_24_P176714	1044676	0.809026	0.461735	0.359982	0	0	0.000999001	0.002997
27132	CPNE7	A_23_P26426	1025959	0.853077	0.414109	0.354552	0	0	0.000999001	0.003996
27145	FILIP1	A_23_P436369	1044615	0.624154	0.318673	0.288001	0	0	0.010989	0.048951
27163	NAAA	A_24_P354488	1044602	0.624821	-0.439353	-0.291334	0	0	0.000999001	0.044955
27165	GLS2	A_24_P326739	1044598	0.66641	-0.324775	-0.309464	0	0	0.00899101	0.026973
27252	KLHL20	A_23_P160283	1044547	0.625641	-0.315112	-0.289683	0	0	0.010989	0.046953
27254	CSDC2	A_24_P177279	1044545	0.626769	-0.376474	-0.29339	0	0	0.000999001	0.03996
27341	RRP7A	CUST_10398_PI416261804	1044461	0.837385	0.349946	0.332561	0	0	0.002997	0.011988
27345	KCNMB4	CUST_396_PI416408490	1044452	0.725282	0.40685	0.372224	0	0	0.000999001	0.002997
28959	TMEM176B	A_23_P157007	1017265	0.455231	0.284682	0.329656	0	0	0.044955	0.012987
29798	C2orf27A	A_32_P172920	1070255	0.533538	-0.283312	-0.289893	0	0	0.047952	0.046953
29799	YPEL1	A_32_P88120	1044239	0.848154	0.406974	0.297584	0	0	0.000999001	0.036963
29844	TFPT	A_23_P27573	1044227	0.613487	0.408204	0.339527	0	0	0.000999001	0.00999001
29902	FAM216A	CUST_463_PI416261804	1044199	0.735026	-0.320096	-0.289206	0	0	0.010989	0.046953
29997	NOP53	A_23_P39125	1044090	0.578154	-0.327965	-0.321409	0	0	0.00799201	0.018981
30850	CDR2L	A_23_P3963	1044036	0.755179	-0.442344	-0.355636	0	0	0.000999001	0.002997
51015	ISOC1	A_23_P250982	1043882	0.825744	0.384692	0.300355	0	0	0.000999001	0.036963
51149	MRNIP	A_24_P363087	1012084	0.467744	-0.291136	-0.305949	0	0	0.032967	0.02997
51155	JPT1	A_23_P100632	1030180	0.665128	0.408115	0.325416	0	0	0.000999001	0.016983
51174	TUBD1	A_23_P26895	1043679	0.700718	-0.36293	-0.341608	0	0	0.000999001	0.00799201
51279	C1RL	A_23_P363968	1043560	0.763282	-0.35031	-0.29743	0	0	0.002997	0.036963
51312	SLC25A37	A_24_P64100	1063918	0.814974	-0.468652	-0.351979	0	0	0.000999001	0.003996
51375	SNX7	A_23_P35066	1028084	0.82759	0.532592	0.406812	0	0	0.000999001	0.001998
51440	HPCAL4	CUST_7320_PI416261804	1043397	0.824154	0.414525	0.306072	0	0	0.000999001	0.02997
51454	GULP1	A_23_P332399	1043383	0.644308	0.300584	0.342767	0	0	0.021978	0.00699301
51527	GSKIP	A_23_P205336	1043318	0.409128	0.368183	0.302568	0	0	0.000999001	0.031968
51538	ZCCHC17	A_24_P88505	1043302	0.808769	0.44408	0.353814	0	0	0.000999001	0.003996
51559	NT5DC3	A_32_P76720	1026129	0.498718	0.396353	0.384898	0	0	0.000999001	0.002997
51693	TRAPPC2L	CUST_10796_PI416261804	1043168	0.686821	0.44337	0.29328	0	0	0.000999001	0.03996
51706	CYB5R1	A_23_P52101	1043155	0.650256	0.305892	0.329115	0	0	0.017982	0.013986
51720	UIMC1	A_23_P317691	1043148	0.545179	-0.301382	-0.340415	0	0	0.020979	0.00899101
51760	SYT17	CUST_1342_PI416261804	1043123	0.873128	0.435526	0.386174	0	0	0.000999001	0.002997
53354	PANK1	CUST_11218_PI416261804	1029003	0.526769	-0.34721	-0.324611	0	0	0.002997	0.016983
53615	MBD3	A_32_P35575	1065784	0.711333	-0.404416	-0.338422	0	0	0.000999001	0.00999001
53616	ADAM22	A_24_P355006	1060275	0.777231	-0.325814	-0.307106	0	0	0.00899101	0.027972
53826	FXYD6	A_23_P150394	1043050	0.696	0.416423	0.326585	0	0	0.000999001	0.016983
54112	GPR88	A_23_P149749	1042988	0.807641	0.424994	0.31727	0	0	0.000999001	0.022977
54407	SLC38A2	A_23_P218079	1042956	0.621744	-0.432549	-0.328229	0	0	0.000999001	0.015984
54487	DGCR8	A_24_P113521	1042888	0.525744	-0.314279	-0.312602	0	0	0.011988	0.025974
54496	PRMT7	A_23_P77430	1042878	0.742051	-0.298501	-0.321571	0	0	0.021978	0.018981
54550	NECAB2	A_23_P66011	1042823	0.894462	0.48352	0.378003	0	0	0.000999001	0.002997
54704	PDP1	A_23_P123336	1042761	0.66	-0.3402	-0.322579	0	0	0.003996	0.017982
54806	AHI1	A_24_P943484	1013501	0.671897	-0.350455	-0.331562	0	0	0.002997	0.012987
54839	LRRC49	A_23_P129174	1042626	0.676103	-0.341348	-0.344076	0	0	0.003996	0.00699301
54874	FNBP1L	A_23_P417942	1026431	0.831641	0.421585	0.341214	0	0	0.000999001	0.00899101
55006	TRMT61B	CUST_10642_PI416261804	1018310	0.638256	-0.300762	-0.302166	0	0	0.021978	0.032967
55013	MCUB	A_23_P255376	1042383	0.762872	0.376467	0.316622	0	0	0.000999001	0.023976
55022	PID1	A_23_P21485	1017017	0.816974	0.477569	0.350789	0	0	0.000999001	0.00599401
55054	ATG16L1	A_32_P113508	1025858	0.582513	-0.307467	-0.295936	0	0	0.016983	0.036963
55068	ENOX1	CUST_10140_PI416261804	1012058	0.550103	0.329932	0.310185	0	0	0.00799201	0.026973
55086	RADX	A_23_P96369	1042312	0.87641	0.436622	0.363853	0	0	0.000999001	0.002997
55160	ARHGEF10L	A_23_P386	1042225	0.612051	-0.387912	-0.296334	0	0	0.000999001	0.036963
55190	NUDT11	A_23_P62387	1042182	0.766667	0.431791	0.365563	0	0	0.000999001	0.002997
55196	RESF1	A_23_P98930	1042168	0.555949	-0.321159	-0.298254	0	0	0.010989	0.036963
55208	DCUN1D2	A_24_P215628	1029301	0.758667	-0.363908	-0.320861	0	0	0.000999001	0.018981
55225	RAVER2	A_23_P328323	1042122	0.704205	0.373713	0.312643	0	0	0.000999001	0.025974
55244	SLC47A1	A_23_P207221	1042098	0.829231	-0.445441	-0.312973	0	0	0.000999001	0.025974
55277	FGGY	A_32_P209094	1010842	0.544615	0.316226	0.32661	0	0	0.010989	0.016983
55282	LRRC36	A_23_P118042	1042042	0.858718	0.400629	0.327973	0	0	0.000999001	0.015984
55466	DNAJA4	A_23_P206140	1010825	0.630308	0.300293	0.355266	0	0	0.021978	0.002997
55509	BATF3	A_23_P160720	1041871	0.65159	0.450374	0.347986	0	0	0.000999001	0.00699301
55521	TRIM36	CUST_1279_PI416573500	1025535	0.810718	0.368572	0.370807	0	0	0.000999001	0.002997
55530	SVOP	A_23_P112982	1041852	0.592923	0.407007	0.350204	0	0	0.000999001	0.00599401
55596	ZCCHC8	A_23_P64669	1041807	0.575538	-0.368924	-0.308285	0	0	0.000999001	0.027972
55615	PRR5	A_23_P80382	1029229	0.765795	0.30312	0.357304	0	0	0.01998	0.002997
55654	TMEM127	A_24_P80181	1041738	0.567795	-0.302464	-0.290002	0	0	0.01998	0.046953
55656	INTS8	CUST_4931_PI416261804	1041735	0.588256	-0.321487	-0.323479	0	0	0.010989	0.016983
55667	DENND4C	A_23_P157726	1041718	0.368872	-0.323541	-0.295723	0	0	0.00999001	0.036963
55800	SCN3B	A_24_P312790	1041566	0.849026	0.485394	0.36424	0	0	0.000999001	0.002997
55806	HR	A_23_P256131	1041555	0.873897	-0.408911	-0.321801	0	0	0.000999001	0.018981
55809	TRERF1	A_23_P59022	1030661	0.518718	-0.295753	-0.319234	0	0	0.023976	0.018981
55885	LMO3	A_24_P381441	1026707	0.837385	0.466186	0.363688	0	0	0.000999001	0.002997
55897	MESP1	A_23_P77223	1041444	0.797231	0.472398	0.335802	0	0	0.000999001	0.010989
55959	SULF2	A_23_P154605	1016974	0.711897	0.399016	0.371181	0	0	0.000999001	0.002997
55968	NSFL1C	A_23_P210719	1024248	0.716769	0.408325	0.294821	0	0	0.000999001	0.036963
56172	ANKH	A_24_P303145	1041300	0.831077	-0.427019	-0.333497	0	0	0.000999001	0.011988
56204	FAM214A	A_24_P357576	1024498	0.439385	-0.283181	-0.28791	0	0	0.047952	0.048951
56256	SERTAD4	A_23_P318904	1041274	0.832974	-0.357925	-0.294767	0	0	0.000999001	0.036963
56648	EIF5A2	A_24_P380022	1041208	0.879692	-0.413975	-0.345964	0	0	0.000999001	0.00699301
56655	POLE4	A_23_P383385	1041203	0.673897	0.338553	0.308871	0	0	0.00499501	0.027972
56660	KCNK12	A_23_P108883	1041195	0.59359	-0.326178	-0.315439	0	0	0.00899101	0.024975
56666	PANX2	A_23_P155162	1019084	0.779692	-0.39778	-0.329892	0	0	0.000999001	0.012987
56776	FMN2	A_32_P201897	1029727	0.544205	-0.351216	-0.301972	0	0	0.002997	0.032967
56906	THAP10	A_23_P106391	1041112	0.865077	-0.393365	-0.352203	0	0	0.000999001	0.003996
56934	CA10	A_23_P207461	1015878	0.525487	0.351743	0.366507	0	0	0.002997	0.002997
56936	CCDC177	A_23_P14295	1016436	0.638462	-0.312181	-0.337429	0	0	0.013986	0.00999001
56953	NT5M	A_23_P3946	1041051	0.842051	-0.410476	-0.340562	0	0	0.000999001	0.00899101
56954	NIT2	A_24_P120346	1041049	0.702821	0.37054	0.306596	0	0	0.000999001	0.028971
56961	SHD	A_23_P142255	1041040	0.924103	-0.377368	-0.319035	0	0	0.000999001	0.01998
57110	PLAAT1	A_23_P57658	1040845	0.544205	0.405339	0.305365	0	0	0.000999001	0.030969
57125	PLXDC1	A_32_P208823	1040825	0.875282	-0.362609	-0.304742	0	0	0.000999001	0.030969
57146	TMEM159	A_23_P406131	1040801	0.858769	0.389214	0.370408	0	0	0.000999001	0.002997
57484	RNF150	A_24_P350589	1024333	0.766667	0.389372	0.313293	0	0	0.000999001	0.025974
57504	MTA3	A_23_P411431	1063994	0.509897	0.297278	0.330632	0	0	0.022977	0.012987
57519	STARD9	A_32_P130641	1010907	0.521538	-0.380965	-0.295005	0	0	0.000999001	0.036963
57526	PCDH19	A_24_P419039	1017474	0.729333	0.466966	0.296755	0	0	0.000999001	0.036963
57541	ZNF398	A_32_P151875	1040588	0.687487	-0.324826	-0.293789	0	0	0.00899101	0.038961
57582	KCNT1	CUST_12516_PI416261804	1023119	0.640154	-0.359285	-0.301442	0	0	0.000999001	0.032967
57630	SH3RF1	A_24_P100551	1040499	0.662769	0.367544	0.334138	0	0	0.000999001	0.011988
57718	PPP4R4	A_23_P425332	1026753	0.802205	0.473075	0.384529	0	0	0.000999001	0.002997
57732	ZFYVE28	A_23_P302914	1023752	0.619795	-0.321942	-0.309909	0	0	0.010989	0.026973
57801	HES4	CUST_9348_PI416261804	1011953	0.538308	0.344615	0.37943	0	0	0.002997	0.002997
57827	C6orf47	A_23_P122532	1040376	0.551026	-0.382149	-0.311476	0	0	0.000999001	0.025974
58486	ZBED5	A_23_P98483	1017071	0.73041	-0.349756	-0.339875	0	0	0.002997	0.00899101
59342	SCPEP1	A_23_P152548	1040260	0.592821	0.308844	0.346241	0	0	0.015984	0.00699301
59345	GNB4	A_32_P171313	1040254	0.859026	0.351636	0.383192	0	0	0.002997	0.002997
59348	ZNF350	A_23_P78458	1040248	0.426718	0.311903	0.287912	0	0	0.013986	0.048951
60625	DHX35	A_23_P5945	1040168	0.758769	-0.356013	-0.306648	0	0	0.000999001	0.028971
60626	RIC8A	A_23_P64489	1040166	0.671026	0.326077	0.292249	0	0	0.00899101	0.042957
63974	NEUROD6	A_23_P134340	1040065	0.401026	0.290142	0.309147	0	0	0.036963	0.026973
63982	ANO3	A_23_P35725	1040058	0.61441	0.414932	0.389193	0	0	0.000999001	0.001998
64101	LRRC4	CUST_62_PI416383280	1040009	0.635692	-0.400718	-0.330442	0	0	0.000999001	0.012987
64131	XYLT1	A_24_P787897	1039979	0.775949	0.355877	0.358953	0	0	0.000999001	0.002997
64132	XYLT2	A_23_P15582	1039975	0.598154	-0.455686	-0.308068	0	0	0.000999001	0.027972
64170	CARD9	A_23_P500433	1015946	0.420205	-0.30733	-0.302249	0	0	0.017982	0.032967
64333	ARHGAP9	A_23_P64661	1039902	0.846564	-0.38717	-0.295443	0	0	0.000999001	0.036963
64420	SUSD1	A_23_P216610	1039852	0.491026	0.356552	0.308696	0	0	0.000999001	0.027972
64792	IFT22	A_23_P31584	1019576	0.670615	0.45344	0.366098	0	0	0.000999001	0.002997
64850	ETNPPL	A_23_P257231	1015973	0.645333	0.330888	0.347255	0	0	0.00799201	0.00699301
64881	PCDH20	A_23_P204885	1039655	0.800667	0.421678	0.354563	0	0	0.000999001	0.003996
65982	ZSCAN18	A_23_P55682	1019973	0.713692	0.399253	0.293249	0	0	0.000999001	0.03996
65997	RASL11B	A_23_P69738	1039494	0.564667	0.418349	0.290881	0	0	0.000999001	0.044955
66000	TMEM108	A_23_P254688	1039492	0.711436	0.361477	0.334216	0	0	0.000999001	0.011988
66005	CHID1	A_23_P147874	1019917	0.641538	0.34893	0.294412	0	0	0.002997	0.037962
79016	DDA1	A_23_P16671	1039444	0.610769	0.310567	0.300888	0	0	0.013986	0.034965
79017	GGCT	A_23_P42695	1039442	0.673231	0.456805	0.347369	0	0	0.000999001	0.00699301
79064	TMEM223	A_23_P1956	1017121	0.658872	-0.326389	-0.294355	0	0	0.00799201	0.037962
79078	C1orf50	A_23_P74435	1039385	0.613333	0.34143	0.295988	0	0	0.003996	0.036963
79442	LRRC2	A_23_P334798	1039246	0.534564	0.367123	0.372495	0	0	0.000999001	0.002997
79585	CORO7	A_23_P38046	1039205	0.645897	-0.320015	-0.291039	0	0	0.010989	0.044955
79645	EFCAB1	A_23_P146294	1020124	0.844051	0.470724	0.38368	0	0	0.000999001	0.002997
79661	NEIL1	A_23_P129157	1039114	0.460513	-0.310179	-0.294419	0	0	0.013986	0.037962
79663	HSPBAP1	A_23_P250118	1039112	0.560615	-0.307606	-0.313521	0	0	0.016983	0.025974
79698	ZMAT4	A_32_P164593	1015864	0.787282	-0.353825	-0.296919	0	0	0.001998	0.036963
79746	ECHDC3	A_23_P127033	1038997	0.777744	0.422862	0.316809	0	0	0.000999001	0.023976
79754	ASB13	A_24_P278299	1010992	0.863026	-0.410871	-0.365487	0	0	0.000999001	0.002997
79813	EHMT1	A_23_P217120	1038923	0.412051	-0.357245	-0.290226	0	0	0.000999001	0.045954
79815	NIPAL2	A_24_P798709	1061229	0.784974	-0.325416	-0.316183	0	0	0.00899101	0.023976
79822	ARHGAP28	A_24_P579356	1028003	0.660872	0.397683	0.339389	0	0	0.000999001	0.00999001
79875	THSD4	A_23_P148249	1038853	0.471077	-0.39728	-0.313287	0	0	0.000999001	0.025974
79877	DCAKD	A_23_P124522	1016114	0.671385	0.337737	0.29833	0	0	0.00499501	0.036963
79944	L2HGDH	A_23_P106158	1038784	0.646974	-0.353184	-0.331074	0	0	0.001998	0.012987
79990	PLEKHH3	A_32_P172188	1038734	0.808974	-0.468293	-0.345564	0	0	0.000999001	0.00699301
80036	TRPM3	A_23_P114061	1030183	0.681282	-0.417455	-0.299107	0	0	0.000999001	0.036963
80059	LRRTM4	A_24_P666105	1016116	0.511897	0.319372	0.30855	0	0	0.010989	0.027972
80119	PIF1	A_23_P416468	1038660	0.890154	-0.453668	-0.343366	0	0	0.000999001	0.00699301
80179	MYO19	A_23_P320250	1038613	0.669282	-0.413419	-0.372456	0	0	0.000999001	0.002997
80213	TM2D3	A_23_P140515	1038587	0.568359	0.358779	0.311899	0	0	0.000999001	0.025974
80258	EFHC2	A_23_P33947	1038556	0.641795	0.347448	0.341331	0	0	0.002997	0.00899101
80271	ITPKC	A_24_P202567	1038546	0.523385	-0.345176	-0.337124	0	0	0.002997	0.00999001
80307	FER1L4	A_23_P80048	1015693	0.835077	-0.508792	-0.346016	0	0	0.000999001	0.00699301
80323	CCDC68	CUST_9521_PI416261804	1014838	0.631179	0.387295	0.323443	0	0	0.000999001	0.016983
80765	STARD5	A_23_P158880	1026502	0.808205	-0.380691	-0.328628	0	0	0.000999001	0.014985
80820	EEPD1	A_23_P333498	1038432	0.771538	-0.471266	-0.407871	0	0	0.000999001	0.001998
80853	KDM7A	A_23_P359897	1022115	0.544667	-0.32925	-0.294471	0	0	0.00799201	0.037962
81033	KCNH6	A_23_P390984	1066532	0.812872	-0.384201	-0.303955	0	0	0.000999001	0.030969
81550	TDRD3	CUST_13442_PI416261804	1013560	0.534513	-0.373687	-0.292926	0	0	0.000999001	0.040959
81576	CCDC130	A_23_P101461	1038315	0.397026	-0.382539	-0.288546	0	0	0.000999001	0.047952
81605	URM1	A_24_P406591	1060229	0.750103	-0.453571	-0.377002	0	0	0.000999001	0.002997
81849	ST6GALNAC5	A_23_P33093	1038220	0.674872	0.440805	0.380507	0	0	0.000999001	0.002997
83445	GSG1	A_23_P139864	1038167	0.711385	0.39588	0.374472	0	0	0.000999001	0.002997
83482	SCRT1	A_24_P367138	1025795	0.918154	-0.45054	-0.350297	0	0	0.000999001	0.00599401
83541	FAM110A	A_23_P386241	1025271	0.622564	-0.309682	-0.330808	0	0	0.014985	0.012987
83692	CD99L2	A_23_P253052	1038076	0.833179	-0.407891	-0.291939	0	0	0.000999001	0.042957
83937	RASSF4	A_24_P295590	1037943	0.689077	-0.389479	-0.354591	0	0	0.000999001	0.003996
83982	IFI27L2	A_23_P140146	1037927	0.680205	0.302741	0.327525	0	0	0.01998	0.016983
83992	CTTNBP2	A_23_P215744	1037916	0.477897	-0.366627	-0.310373	0	0	0.000999001	0.026973
83999	KREMEN1	A_23_P68851	1022938	0.56759	-0.433242	-0.34154	0	0	0.000999001	0.00799201
84062	DTNBP1	CUST_243_PI416408490	1027966	0.575282	0.39058	0.327581	0	0	0.000999001	0.016983
84063	KIRREL2	A_23_P315451	1026722	0.826256	0.423175	0.415336	0	0	0.000999001	0.001998
84109	QRFPR	CUST_8853_PI416261804	1037846	0.604718	-0.327151	-0.358344	0	0	0.00799201	0.002997
84173	ELMOD3	A_23_P154256	1016287	0.420718	-0.328494	-0.292446	0	0	0.00799201	0.042957
84187	TMEM164	A_23_P125726	1057155	0.555795	0.323035	0.337072	0	0	0.010989	0.00999001
84303	CHCHD6	CUST_13903_PI416261804	1037669	0.576308	0.411634	0.336723	0	0	0.000999001	0.00999001
84332	DYDC2	A_23_P75063	1037639	0.811897	0.421855	0.354601	0	0	0.000999001	0.003996
84439	HHIPL1	A_32_P163306	1011005	0.65241	0.32944	0.32244	0	0	0.00799201	0.017982
84626	KRBA1	A_32_P38637	1037494	0.55559	-0.347215	-0.31097	0	0	0.002997	0.025974
84691	FAM71F1	A_23_P134204	1037418	0.754718	0.45623	0.339895	0	0	0.000999001	0.00899101
84803	GPAT3	A_23_P69810	1037353	0.898513	-0.414965	-0.378743	0	0	0.000999001	0.002997
84812	PLCD4	A_23_P385105	1037347	0.817949	-0.380727	-0.325893	0	0	0.000999001	0.016983
84830	ADTRP	A_23_P156826	1016207	0.533231	0.362467	0.326363	0	0	0.000999001	0.016983
84851	TRIM52	A_23_P58579	1037322	0.580974	-0.343071	-0.35337	0	0	0.002997	0.003996
84864	RIOX2	A_23_P91827	1037314	0.71641	0.3168	0.300587	0	0	0.010989	0.036963
84940	CORO6	A_23_P107322	1021342	0.712103	-0.381595	-0.307751	0	0	0.000999001	0.027972
85015	USP45	A_23_P134008	1020695	0.643744	-0.411366	-0.28857	0	0	0.000999001	0.047952
85236	HIST1H2BK	A_23_P145238	1037129	0.688564	0.428506	0.331048	0	0	0.000999001	0.012987
85352	SHISAL1	A_24_P57993	1020779	0.671846	0.403716	0.32295	0	0	0.000999001	0.017982
89782	LMLN	A_23_P43786	1015028	0.703077	-0.364355	-0.31721	0	0	0.000999001	0.022977
90488	TMEM263	A_23_P410613	1036860	0.803744	0.461489	0.363045	0	0	0.000999001	0.002997
90865	IL33	A_23_P31945	1036792	0.679897	0.362908	0.35423	0	0	0.000999001	0.003996
91252	SLC39A13	A_23_P24345	1019266	0.787641	-0.472741	-0.341076	0	0	0.000999001	0.00899101
91523	PCED1B	A_23_P36888	1036732	0.765333	0.370853	0.32858	0	0	0.000999001	0.014985
91624	NEXN	A_24_P409971	1036713	0.729897	-0.385496	-0.292059	0	0	0.000999001	0.042957
91683	SYT12	A_23_P421306	1036706	0.77641	-0.390533	-0.300955	0	0	0.000999001	0.034965
92399	MRRF	A_32_P187176	1026379	0.502051	-0.347988	-0.304513	0	0	0.002997	0.030969
92597	MOB1B	A_23_P347059	1036572	0.687077	0.417177	0.344291	0	0	0.000999001	0.00699301
92610	TIFA	A_24_P350686	1036569	0.776821	-0.378345	-0.330503	0	0	0.000999001	0.012987
93099	DMKN	A_23_P320261	1021836	0.861026	-0.417327	-0.369901	0	0	0.000999001	0.002997
93664	CADPS2	A_24_P246710	1023842	0.684615	-0.313623	-0.301269	0	0	0.012987	0.033966
94134	ARHGAP12	A_23_P149775	1036411	0.587179	0.330313	0.322014	0	0	0.00799201	0.018981
112495	GTF3C6	A_23_P400465	1036381	0.586462	0.296556	0.296898	0	0	0.022977	0.036963
113263	GLCCI1	A_23_P82402	1025317	0.845436	-0.395544	-0.369339	0	0	0.000999001	0.002997
113452	TMEM54	A_23_P62768	1036311	0.579744	0.319564	0.323131	0	0	0.010989	0.016983
114801	TMEM200A	A_32_P40288	1036234	0.810103	0.380509	0.35927	0	0	0.000999001	0.002997
114879	OSBPL5	A_23_P53081	1036211	0.563385	-0.342808	-0.302263	0	0	0.003996	0.032967
114880	OSBPL6	A_32_P220762	1065003	0.857436	-0.404406	-0.329401	0	0	0.000999001	0.012987
114907	FBXO32	CUST_9858_PI416261804	1030162	0.753231	-0.334977	-0.330237	0	0	0.00499501	0.012987
115207	KCTD12	CUST_15165_PI416261804	1036164	0.703333	0.385449	0.343222	0	0	0.000999001	0.00699301
116135	LRRC3B	A_23_P143857	1036085	0.871282	0.446782	0.394506	0	0	0.000999001	0.001998
116443	GRIN3A	A_23_P347541	1036035	0.773282	0.429423	0.309157	0	0	0.000999001	0.026973
117154	DACH2	A_32_P464135	1010863	0.673231	0.429103	0.372614	0	0	0.000999001	0.002997
117155	CATSPER2	A_24_P181422	1027621	0.496154	-0.302381	-0.328166	0	0	0.01998	0.015984
118813	ZFYVE27	A_23_P323924	1030196	0.398923	-0.307588	-0.291081	0	0	0.016983	0.044955
121053	C12orf45	A_23_P128532	1035849	0.51841	0.340442	0.288032	0	0	0.003996	0.048951
122402	TDRD9	A_32_P208350	1035795	0.640667	0.304192	0.317562	0	0	0.018981	0.022977
122953	JDP2	A_23_P117582	1020121	0.796154	-0.475534	-0.331669	0	0	0.000999001	0.012987
124842	TMEM132E	CUST_692_PI416379584	1035671	0.742974	-0.294926	-0.315658	0	0	0.023976	0.024975
124923	RSKR	A_23_P415633	1035665	0.595333	-0.376276	-0.361511	0	0	0.000999001	0.002997
125488	TTC39C	A_23_P308305	1020719	0.609436	-0.28077	-0.366363	0	0	0.0499501	0.002997
126792	B3GALT6	A_23_P35021	1035542	0.603026	0.314317	0.308499	0	0	0.011988	0.027972
127602	DNAH14	CUST_10979_PI416261804	1011493	0.713179	0.339631	0.317381	0	0	0.00499501	0.022977
127833	SYT2	A_23_P104098	1015395	0.932051	-0.496847	-0.344832	0	0	0.000999001	0.00699301
128414	NKAIN4	A_23_P17316	1035444	0.844718	0.362073	0.348244	0	0	0.000999001	0.00699301
128434	VSTM2L	A_23_P79803	1035442	0.693436	0.390334	0.299371	0	0	0.000999001	0.036963
128611	ZNF831	A_32_P206479	1016191	0.84	0.432271	0.330208	0	0	0.000999001	0.012987
130497	OSR1	CUST_933_PI416379584	1035352	0.698103	0.306074	0.288168	0	0	0.017982	0.048951
131076	CCDC58	CUST_192_PI416261804	1023563	0.623128	-0.37648	-0.313838	0	0	0.000999001	0.025974
131375	LYZL4	A_23_P121144	1035297	0.636974	0.374265	0.358756	0	0	0.000999001	0.002997
131566	DCBLD2	A_24_P137434	1035286	0.743385	-0.341168	-0.314739	0	0	0.003996	0.025974
131583	FAM43A	A_23_P422144	1035284	0.626359	-0.336025	-0.289356	0	0	0.00499501	0.046953
132112	RTP1	A_23_P155407	1035268	0.762974	0.362404	0.402471	0	0	0.000999001	0.001998
132160	PPM1M	A_23_P258393	1017696	0.865846	0.422635	0.337857	0	0	0.000999001	0.00999001
132204	SYNPR	A_23_P80718	1010567	0.694154	0.384033	0.357423	0	0	0.000999001	0.002997
132321	C4orf33	A_23_P433152	1018864	0.702308	-0.438889	-0.3404	0	0	0.000999001	0.00899101
134121	C5orf49	CUST_658_PI416573500	1018192	0.702308	0.360558	0.334733	0	0	0.000999001	0.010989
139221	PWWP3B	A_23_P73571	1035034	0.66	0.422818	0.371383	0	0	0.000999001	0.002997
139728	PNCK	A_23_P62377	1017964	0.690821	0.396949	0.324924	0	0	0.000999001	0.016983
143162	FRMPD2	A_23_P86710	1017845	0.750769	0.401353	0.383707	0	0	0.000999001	0.002997
144406	WDR66	A_23_P363275	1034774	0.869231	0.370551	0.368067	0	0	0.000999001	0.002997
145748	LYSMD4	A_23_P117734	1034719	0.793179	-0.383229	-0.368878	0	0	0.000999001	0.002997
146705	TEPSIN	A_23_P301340	1034672	0.416769	-0.328834	-0.298045	0	0	0.00799201	0.036963
147372	CCBE1	A_32_P171043	1065153	0.815231	0.292615	0.290033	0	0	0.027972	0.046953
147463	ANKRD29	A_23_P412577	1034611	0.836769	-0.41627	-0.298507	0	0	0.000999001	0.036963
148979	GLIS1	A_23_P316612	1034489	0.650974	-0.303138	-0.32385	0	0	0.01998	0.016983
149076	ZNF362	A_23_P137543	1034486	0.582462	-0.364015	-0.305848	0	0	0.000999001	0.030969
153769	SH3RF2	A_24_P120537	1034232	0.767692	-0.28869	-0.334232	0	0	0.040959	0.011988
157848	NKX6-3	A_23_P402804	1071077	0.723744	-0.398673	-0.344386	0	0	0.000999001	0.00699301
158219	TTC39B	CUST_9983_PI416261804	1034121	0.713026	-0.379205	-0.310727	0	0	0.000999001	0.026973
158293	FAM120AOS	A_24_P832156	1034114	0.592667	0.304656	0.342178	0	0	0.018981	0.00699301
161497	STRC	CUST_12347_PI416261804	1033995	0.546359	-0.298881	-0.287697	0	0	0.021978	0.0499501
162494	RHBDL3	CUST_16569_PI416261804	1033962	0.870769	-0.497619	-0.40849	0	0	0.000999001	0.001998
163183	SYNE4	A_23_P350074	1022943	0.686564	-0.407314	-0.360441	0	0	0.000999001	0.002997
163486	DENND1B	A_32_P204330	1068841	0.687897	-0.352546	-0.295237	0	0	0.001998	0.036963
163702	IFNLR1	A_23_P74112	1033899	0.765897	-0.370492	-0.35809	0	0	0.000999001	0.002997
165215	FAM171B	A_23_P371966	1062191	0.796769	0.442447	0.360407	0	0	0.000999001	0.002997
166752	FREM3	A_24_P738168	1016664	0.768256	0.375996	0.374006	0	0	0.000999001	0.002997
167681	PRSS35	A_23_P42397	1033793	0.831077	0.355714	0.343995	0	0	0.000999001	0.00699301
167691	LCA5	CUST_12112_PI416261804	1014823	0.567846	-0.415058	-0.317824	0	0	0.000999001	0.022977
170261	ZCCHC12	CUST_8934_PI416261804	1033734	0.842718	0.442859	0.333881	0	0	0.000999001	0.011988
170685	NUDT10	A_23_P73787	1033684	0.463897	0.33099	0.320337	0	0	0.00799201	0.018981
170850	KCNG3	A_32_P800799	1026516	0.561949	0.322004	0.351194	0	0	0.010989	0.00599401
196383	RILPL2	A_23_P76109	1033620	0.846974	0.457935	0.369849	0	0	0.000999001	0.002997
197257	LDHD	A_23_P54918	1023936	0.608513	0.310845	0.379242	0	0	0.013986	0.002997
200942	KLHDC8B	A_23_P125117	1033482	0.80841	0.424238	0.353092	0	0	0.000999001	0.003996
202333	CMYA5	A_23_P124946	1033412	0.802308	-0.393827	-0.34474	0	0	0.000999001	0.00699301
203068	TUBB	CUST_42_PI417507815	1033396	0.533897	0.358605	0.304324	0	0	0.000999001	0.030969
203111	ERICH5	A_23_P333029	1033387	0.548872	-0.287888	-0.319577	0	0	0.041958	0.018981
220164	DOK6	A_23_P352484	1033229	0.772256	0.369472	0.371286	0	0	0.000999001	0.002997
220202	ATOH7	A_32_P78295	1033227	0.759949	0.477631	0.364857	0	0	0.000999001	0.002997
221336	BEND6	A_23_P310086	1033154	0.820308	-0.411545	-0.309657	0	0	0.000999001	0.026973
221421	RSPH9	CUST_12355_PI416261804	1033144	0.874154	0.451212	0.333804	0	0	0.000999001	0.011988
221491	SMIM29	A_23_P81993	1023351	0.509333	0.336338	0.315419	0	0	0.00499501	0.024975
222537	HS3ST5	A_24_P226508	1033067	0.830103	-0.42057	-0.287632	0	0	0.000999001	0.0499501
246213	SLC17A8	A_23_P159076	1010718	0.698051	0.291901	0.340443	0	0	0.031968	0.00899101
246330	PELI3	A_23_P104692	1016064	0.872256	-0.342239	-0.298714	0	0	0.003996	0.036963
253314	EIF4E1B	CUST_671_PI416379584	1010421	0.716872	-0.328402	-0.299007	0	0	0.00799201	0.036963
254263	CNIH2	CUST_856_PI416261804	1032920	0.631436	0.323083	0.323873	0	0	0.010989	0.016983
254778	VXN	A_23_P353614	1032900	0.550872	0.346204	0.337686	0	0	0.002997	0.00999001
255043	TMEM86B	A_23_P108054	1032877	0.685179	-0.366978	-0.338596	0	0	0.000999001	0.00999001
255426	RASGEF1C	A_24_P383762	1032848	0.741179	0.340504	0.35926	0	0	0.003996	0.002997
256281	NUDT14	A_32_P5976	1032815	0.738564	0.363962	0.41567	0	0	0.000999001	0.001998
257415	FAM133B	A_24_P158065	1022343	0.627333	-0.356989	-0.300432	0	0	0.000999001	0.036963
260434	PYDC1	A_23_P407614	1032692	0.844513	0.445794	0.314892	0	0	0.000999001	0.024975
266727	MDGA1	A_23_P310460	1032677	0.702872	0.327776	0.343089	0	0	0.00799201	0.00699301
284129	SLC26A11	A_23_P125078	1032497	0.813333	0.3107	0.352883	0	0	0.013986	0.003996
284273	ZADH2	A_32_P177300	1065883	0.813538	-0.32841	-0.358875	0	0	0.00799201	0.002997
284339	TMEM145	A_23_P67127	1021103	0.56041	-0.373793	-0.363102	0	0	0.000999001	0.002997
284348	LYPD5	A_24_P323148	1028356	0.907846	-0.442502	-0.299555	0	0	0.000999001	0.036963
284485	RIIAD1	A_32_P212471	1010519	0.742769	0.41874	0.327514	0	0	0.000999001	0.016983
284611	FAM102B	A_32_P172864	1029802	0.629692	0.317422	0.301215	0	0	0.010989	0.033966
285016	ALKAL2	CUST_571_PI416261804	1032397	0.727846	0.354929	0.346134	0	0	0.001998	0.00699301
285362	SUMF1	A_23_P69242	1032329	0.483744	0.340038	0.297008	0	0	0.003996	0.036963
285905	INTS4P1	A_32_P345444	1018688	0.664974	-0.37811	-0.337012	0	0	0.000999001	0.00999001
286133	SCARA5	A_23_P94103	1032240	0.871795	0.483187	0.381644	0	0	0.000999001	0.002997
286183	NKAIN3	CUST_511_PI416261804	1032237	0.557846	0.282579	0.348838	0	0	0.047952	0.00699301
286826	LIN9	A_32_P233304	1032190	0.617436	-0.284862	-0.308371	0	0	0.044955	0.027972
326624	RAB37	A_23_P414654	1032154	0.90041	-0.444919	-0.310223	0	0	0.000999001	0.026973
339524	LINC01140	CUST_11622_PI416261804	1014790	0.630821	0.369974	0.335672	0	0	0.000999001	0.010989
340348	TSPAN33	A_24_P365901	1031969	0.718359	0.355485	0.334808	0	0	0.000999001	0.010989
340719	NANOS1	A_24_P383609	1031942	0.750359	0.436083	0.374082	0	0	0.000999001	0.002997
342667	STAC2	A_32_P152195	1031901	0.921897	-0.532155	-0.334816	0	0	0.000999001	0.010989
347688	TUBB8	CUST_270_PI416379584	1041219	0.559487	0.359538	0.304804	0	0	0.000999001	0.030969
347902	AMIGO2	A_23_P14083	1018148	0.778051	0.439054	0.424145	0	0	0.000999001	0.001998
349136	WDR86	CUST_852_PI416379584	1031766	0.827026	0.466851	0.419024	0	0	0.000999001	0.001998
373863	DND1	A_32_P42054	1015578	0.610513	-0.416622	-0.324436	0	0	0.000999001	0.016983
374666	WASH3P	A_23_P11744	1016877	0.410154	-0.320274	-0.289787	0	0	0.010989	0.046953
374875	HSD11B1L	A_23_P141992	1027384	0.611179	0.360412	0.311117	0	0	0.000999001	0.025974
375057	STUM	CUST_7214_PI416261804	1031607	0.884154	0.479812	0.360841	0	0	0.000999001	0.002997
375260	WASH2P	A_23_P11742	1015823	0.548308	-0.342481	-0.29016	0	0	0.003996	0.045954
386618	KCTD4	A_23_P48327	1031533	0.892103	0.456477	0.298052	0	0	0.000999001	0.036963
389058	SP5	A_23_P135381	1031396	0.681487	0.403952	0.302681	0	0	0.000999001	0.031968
389073	C2orf80	CUST_6163_PI416261804	1011727	0.564256	0.388711	0.328254	0	0	0.000999001	0.015984
389941	C1QL3	A_23_P1186	1028032	0.751897	0.385823	0.332183	0	0	0.000999001	0.012987
404217	CTXN1	A_32_P155016	1031140	0.693692	0.447695	0.358761	0	0	0.000999001	0.002997
415116	PIM3	A_23_P61398	1031090	0.771641	-0.435811	-0.295156	0	0	0.000999001	0.036963
440279	UNC13C	A_23_P88576	1019574	0.393897	-0.288297	-0.307918	0	0	0.040959	0.027972
440823	MIAT	A_24_P899928	1015344	0.565744	-0.307447	-0.29035	0	0	0.017982	0.045954
494513	PJVK	A_24_P630490	1021068	0.680564	-0.285488	-0.29219	0	0	0.043956	0.042957
574036	SERTAD4-AS1	A_32_P207169	1015986	0.887333	-0.459897	-0.34263	0	0	0.000999001	0.00699301
594855	CPLX3	A_23_P117851	1023048	0.854615	0.319675	0.300926	0	0	0.010989	0.034965
642273	FAM110C	A_32_P47643	1066609	0.851744	0.490278	0.411454	0	0	0.000999001	0.001998
643037	C11orf97	A_32_P60635	1022655	0.68841	0.42641	0.358337	0	0	0.000999001	0.002997
643834	PGA3	A_23_P150547	1016595	0.838718	0.366021	0.314229	0	0	0.000999001	0.025974
644353	ZCCHC18	A_24_P6825	1018790	0.855179	0.408184	0.325191	0	0	0.000999001	0.016983
646627	LYPD8	A_24_P164998	1017528	0.616564	0.422651	0.378281	0	0	0.000999001	0.002997
728113	ANXA8L1	A_32_P105549	1021828	0.670205	0.479368	0.308389	0	0	0.000999001	0.027972
728448	PPIEL	A_24_P315921	1065799	0.635744	-0.31297	-0.2989	0	0	0.012987	0.036963
728464	METTL24	CUST_603_PI416379584	1011978	0.680205	-0.355478	-0.341521	0	0	0.000999001	0.00799201
100128731	OST4	A_32_P57854	1010681	0.634923	0.325698	0.326996	0	0	0.00899101	0.016983
100170841	EPOP	CUST_6409_PI416261804	1010561	0.517538	0.38122	0.323723	0	0	0.000999001	0.016983
100288911	CRIM1-DT	A_32_P206839	1010459	0.565897	0.370586	0.310514	0	0	0.000999001	0.026973
DS, differential stability.

## Sheet: Table S8
Table S8. Functional annotations of 903 clinically sensitive genes.
Term name	Term ID	g:profiler					Ensemble enrichment
		Adjusted P	Intersection size	Gene ratio	Background ratio	Fold change	Category scores	PValZ	PValZCorr	PValPerm	PValPermCorr
Cell communication	GO:0007154	0.000122416	357	0.400224	0.314323	1.27329	0.325059	0	0	0	0
Regulation of cell communication	GO:0010646	0.000284771	209	0.234305	0.165631	1.41462	0.323954	0	0	0	0
System development	GO:0048731	0.000302051	260	0.29148	0.216398	1.34696	0.325448	0	0	0	0
Response to stimulus	GO:0050896	0.000395763	457	0.512332	0.425529	1.20399	0.325571	0	0	0	0
Signaling	GO:0023052	0.000443863	351	0.393498	0.311416	1.26357	0.325003	0	0	0	0
Transport	GO:0006810	0.000793847	260	0.29148	0.218703	1.33277	0.325812	0	0	0	0
Response to endogenous stimulus	GO:0009719	0.000892165	114	0.127803	0.0785306	1.62742	0.325956	0	0	0	0
Regulation of signaling	GO:0023051	0.000925665	207	0.232063	0.166182	1.39644	0.32363	0	0	0	0
Response to hormone	GO:0009725	0.00165537	71	0.0795964	0.0423975	1.87738	0.327944	0	0	0	0
Cellular response to stimulus	GO:0051716	0.00167914	393	0.440583	0.360028	1.22375	0.325236	0	0	0	0
Cellular response to hormone stimulus	GO:0032870	0.00252031	54	0.0605381	0.0292673	2.06845	0.329964	0	0	0	0
Localization	GO:0051179	0.00252498	295	0.330717	0.257542	1.28413	0.327011	0	0	0	0
Developmental process	GO:0032502	0.00349565	350	0.392377	0.316177	1.241	0.327131	0	0	0	0
Anatomical structure development	GO:0048856	0.00431989	323	0.362108	0.288263	1.25617	0.327186	0	0	0	0
Cellular response to organic cyclic compound	GO:0071407	0.00505001	52	0.058296	0.0283652	2.05519	0.331599	0	0	0	0
Establishment of localization	GO:0051234	0.00519979	263	0.294843	0.226521	1.30161	0.325631	0	0	0	0
Response to organic cyclic compound	GO:0014070	0.00924084	72	0.0807175	0.0452541	1.78365	0.326726	0	0	0	0
Cell differentiation	GO:0030154	0.0101938	245	0.274664	0.209933	1.30834	0.325848	0	0	0	0
Multicellular organism development	GO:0007275	0.0108753	273	0.306054	0.238799	1.28164	0.326738	0	0	0	0
Cellular response to endogenous stimulus	GO:0071495	0.0108921	96	0.107623	0.0663025	1.62322	0.326544	0	0	0	0
Nervous system development	GO:0007399	0.0114713	158	0.17713	0.123985	1.42864	0.327537	0	0	0	0
Signal transduction	GO:0007165	0.0133307	319	0.357623	0.287361	1.24451	0.324662	0	0	0	0
Cellular developmental process	GO:0048869	0.0157115	245	0.274664	0.211085	1.3012	0.326944	0	0	0	0
Negative regulation of cellular process	GO:0048523	0.0216066	267	0.299327	0.234539	1.27623	0.327684	0	0	0	0
Response to organonitrogen compound	GO:0010243	0.0442905	76	0.0852018	0.0507668	1.6783	0.325833	0	0	0	0
Regulation of signal transduction	GO:0009966	0.0498794	178	0.199552	0.146788	1.35946	0.323658	0	0	0	0
In g:profiler, adjusted P is P value after Bonferroni correction. In ensemble enrichment, PValZ is the z-transform of P value, PValZCorr is PValZ after Bonferroni correction, PValPerm is P value obtained by permutation correction, PValPermCorr is PValPerm after Bonferroni correction.

## Sheet: Table S9
Table S9. Functional annotations of 633 clinically insensitive genes.
Term name	Term ID	g:profiler					Ensemble enrichment for dataset 1					Ensemble enrichment for dataset 2
		Adjusted P	Intersection size	Gene ratio	Background ratio	Fold change	Category score	PValZ	PValZCorr	PValPerm	PValPermCorr	Category score	PValZ	PValZCorr	PValPerm	PValPermCorr
Regulation of ion transport	GO:0043269	8.96883e-05	51	0.0814696	0.0346798	2.3492	0.400963	2.77556e-15	4.39648e-12	0	0	0.340916	3.30471e-11	5.23466e-08	0	0
Cell-cell signaling	GO:0007267	0.000125339	92	0.146965	0.0816378	1.80021	0.391289	6.66134e-16	1.05516e-12	0	0	0.335144	4.31899e-12	6.84128e-09	0	0
Ion transport	GO:0006811	0.000130443	88	0.140575	0.0768768	1.82858	0.393265	9.32587e-15	1.47722e-11	0	0	0.335258	4.50343e-11	7.13343e-08	0	0
Signal release	GO:0023061	0.000204523	39	0.0623003	0.0235041	2.65062	0.393902	2.22045e-16	3.51719e-13	0	0	0.338535	9.08162e-13	1.43853e-09	0	0
Trans-synaptic signaling	GO:0099537	0.000215201	51	0.0814696	0.035632	2.28642	0.391506	4.44089e-16	7.03437e-13	0	0	0.332623	7.4013e-12	1.17237e-08	0	0
Synaptic signaling	GO:0099536	0.000235244	52	0.0830671	0.0367846	2.2582	0.391506	4.44089e-16	7.03437e-13	0	0	0.332623	7.4013e-12	1.17237e-08	0	0
Signaling	GO:0023052	0.000382569	257	0.410543	0.311416	1.31831	0.385121	1.88738e-15	2.98961e-12	0	0	0.332136	4.53992e-12	7.19124e-09	0	0
Chemical synaptic transmission	GO:0007268	0.000384118	50	0.0798722	0.035231	2.2671	0.391506	4.44089e-16	7.03437e-13	0	0	0.332623	7.4013e-12	1.17237e-08	0	0
Anterograde trans-synaptic signaling	GO:0098916	0.000384118	50	0.0798722	0.035231	2.2671	0.391506	4.44089e-16	7.03437e-13	0	0	0.332623	7.4013e-12	1.17237e-08	0	0
Cell communication	GO:0007154	0.000921762	257	0.410543	0.314323	1.30612	0.386	1.66533e-15	2.63789e-12	0	0	0.332732	4.31122e-12	6.82897e-09	0	0
Inorganic ion transmembrane transport	GO:0098660	0.00101233	57	0.0910543	0.0440012	2.06936	0.400272	1.9873e-14	3.14788e-11	0	0	0.339901	9.20951e-11	1.45879e-07	0	0
Regulation of transport	GO:0051049	0.00104285	93	0.148562	0.0866994	1.71353	0.396774	3.33067e-15	5.27578e-12	0	0	0.337806	2.76321e-11	4.37693e-08	0	0
Regulation of membrane potential	GO:0042391	0.00117273	35	0.0559105	0.0211988	2.63744	0.405211	3.44169e-15	5.45164e-12	0	0	0.33947	8.53402e-11	1.35179e-07	0	0
Multicellular organismal signaling	GO:0035637	0.00133141	20	0.0319489	0.0082189	3.88724	0.403379	2.22045e-16	3.51719e-13	0	0	0.338811	1.22716e-11	1.94383e-08	0	0
Synaptic vesicle exocytosis	GO:0016079	0.00249538	16	0.0255591	0.00561291	4.55363	0.392179	2.94875e-13	4.67082e-10	0	0	0.331697	6.30869e-10	9.99296e-07	0	0
Action potential	GO:0001508	0.00332184	18	0.028754	0.00716648	4.01229	0.412405	7.66054e-15	1.21343e-11	0	0	0.347727	1.26757e-10	2.00783e-07	0	0
Cation transport	GO:0006812	0.00413678	68	0.108626	0.0587351	1.84943	0.400235	7.99361e-15	1.26619e-11	0	0	0.335977	9.46371e-11	1.49905e-07	0	0
Regulation of secretion	GO:0051046	0.00456048	43	0.0686901	0.0306705	2.23961	0.388325	4.44089e-16	7.03437e-13	0	0	0.336333	1.48903e-12	2.35863e-09	0	0
Metal ion transport	GO:0030001	0.00556203	55	0.0878594	0.0441014	1.99221	0.402638	6.43929e-15	1.01998e-11	0	0	0.336854	8.90483e-11	1.41053e-07	0	0
Regulation of secretion by cell	GO:1903530	0.00646973	40	0.0638978	0.0279142	2.28908	0.388288	8.88178e-16	1.40687e-12	0	0	0.337288	1.77358e-12	2.80935e-09	0	0
Neurotransmitter secretion	GO:0007269	0.00676148	18	0.028754	0.00751729	3.82505	0.402929	1.94289e-14	3.07754e-11	0	0	0.340698	7.60765e-11	1.20505e-07	0	0
Signal release from synapse	GO:0099643	0.00676148	18	0.028754	0.00751729	3.82505	0.402929	1.94289e-14	3.07754e-11	0	0	0.340698	7.60765e-11	1.20505e-07	0	0
Regulation of localization	GO:0032879	0.00773735	103	0.164537	0.103588	1.58837	0.39209	5.10703e-15	8.08953e-12	0	0	0.335767	2.35547e-11	3.73107e-08	0	0
Vesicle-mediated transport in synapse	GO:0099003	0.00775146	22	0.0351438	0.0108249	3.24657	0.390529	1.42331e-13	2.25452e-10	0	0	0.333204	2.3941e-10	3.79226e-07	0	0
Ion transmembrane transport	GO:0034220	0.0133021	64	0.102236	0.0559286	1.82798	0.396953	8.65974e-15	1.3717e-11	0	0	0.337064	5.23105e-11	8.28598e-08	0	0
Regulated exocytosis	GO:0045055	0.0148088	23	0.0367412	0.0121279	3.02948	0.392556	1.77636e-14	2.81375e-11	0	0	0.333005	8.05224e-11	1.27547e-07	0	0
Synaptic vesicle cycle	GO:0099504	0.0209568	20	0.0319489	0.00977248	3.26927	0.391256	2.75779e-13	4.36835e-10	0	0	0.33494	3.15889e-10	5.00368e-07	0	0
Regulation of system process	GO:0044057	0.0248982	39	0.0623003	0.0284154	2.19249	0.390244	6.66134e-16	1.05516e-12	0	0	0.33355	5.51359e-12	8.73353e-09	0	0
Regulation of response to stimulus	GO:0048583	0.0261113	166	0.265176	0.192793	1.37544	0.382854	1.22125e-15	1.93445e-12	0	0	0.332283	2.20013e-12	3.485e-09	0	0
Response to stimulus	GO:0050896	0.0290208	321	0.51278	0.425529	1.20504	0.38639	1.77636e-15	2.81375e-12	0	0	0.333611	4.38405e-12	6.94433e-09	0	0
Transmembrane transport	GO:0055085	0.0409167	78	0.124601	0.075223	1.65642	0.395548	7.32747e-15	1.16067e-11	0	0	0.334137	6.1771e-11	9.78453e-08	0	0
Transport	GO:0006810	0.0422674	183	0.292332	0.218703	1.33666	0.388869	2.66454e-15	4.22062e-12	0	0	0.333302	1.17e-11	1.85328e-08	0	0
In g:profiler, adjusted P is P value after Bonferroni correction. In ensemble enrichment, PValZ is the z-transform of P value, PValZCorr is PValZ after Bonferroni correction, PValPerm is P values obtained by permutation correction, PValPermCorr is PValPerm after Bonferroni correction.

## Sheet: Table S10
Table S10. Genes associated with ALFF alterations in other major psychiatric disorders.
Entrez ID	Gene symbol	Probe name	Probe ID	DS	r	P (Bonferroni correction)	P (Permutation correction)	Clinically sensitive gene	Clinically insensitive gene
Schizophrenia (n = 616)
98	ACYP2	A_24_P336848	1059413	0.682	-0.298087	0	0.022977	Yes	No
161	AP2A2	A_23_P21853	1059333	0.471641	0.28964	0	0.031968	Yes	No
176	ACAN	A_23_P307310	1024307	0.877077	-0.361501	0	0.002997	No	Yes
220	ALDH1A3	A_23_P205959	1059268	0.857692	-0.359244	0	0.003996	Yes	No
286	ANK1	A_23_P216108	1029927	0.917641	-0.420316	0	0.000999001	No	Yes
330	BIRC3	A_23_P98350	1026587	0.851897	0.372436	0	0.001998	No	Yes
367	AR	A_23_P113111	1024428	0.821897	-0.351446	0	0.003996	Yes	No
396	ARHGDIA	A_23_P207766	1059075	0.656872	0.33558	0	0.00699301	No	Yes
430	ASCL2	A_32_P171061	1059037	0.869641	0.369386	0	0.001998	No	Yes
493	ATP2B4	A_24_P405205	1058973	0.820615	0.404711	0	0.001998	No	Yes
495	ATP4A	A_23_P430728	1058971	0.714205	-0.29999	0	0.021978	No	Yes
528	ATP6V1C1	A_23_P146058	1058943	0.424205	0.278924	0	0.0499501	Yes	No
687	KLF9	A_23_P415401	1058738	0.847026	-0.34221	0	0.00499501	No	Yes
716	C1S	A_23_P2492	1058706	0.654359	0.30269	0	0.020979	No	Yes
808	CALM3	A_24_P219785	1058607	0.771179	0.30284	0	0.020979	No	Yes
817	CAMK2D	A_23_P144458	1017819	0.797692	0.348974	0	0.00499501	No	Yes
818	CAMK2G	A_23_P46903	1058594	0.821795	-0.3173	0	0.010989	No	Yes
1005	CDH7	A_24_P382287	1023525	0.695949	-0.306231	0	0.016983	No	No
1006	CDH8	A_23_P140797	1058392	0.650462	0.29579	0	0.025974	No	Yes
1007	CDH9	A_23_P92999	1058390	0.658051	0.290369	0	0.030969	No	Yes
1040	CDS1	A_24_P938614	1058346	0.782615	-0.312982	0	0.013986	No	Yes
1047	CLGN	A_23_P18684	1018540	0.565385	-0.291149	0	0.028971	No	No
1075	CTSC	A_24_P115762	1020729	0.673744	-0.289222	0	0.031968	No	Yes
1112	FOXN3	A_23_P140405	1020721	0.544923	-0.328629	0	0.00799201	No	Yes
1113	CHGA	A_32_P27046	1058269	0.750923	-0.304094	0	0.020979	No	Yes
1159	CKMT1B	A_24_P339024	1062865	0.759487	-0.349827	0	0.00499501	No	Yes
1176	AP3S1	A_23_P69958	1028803	0.717026	0.303461	0	0.020979	No	Yes
1268	CNR1	A_23_P214208	1028434	0.805538	0.298726	0	0.022977	No	Yes
1272	CNTN1	A_23_P204541	1069799	0.647077	0.309561	0	0.016983	Yes	No
1289	COL5A1	A_23_P158593	1022399	0.800564	-0.284289	0	0.036963	No	No
1346	COX7A1	A_23_P67661	1058029	0.814051	-0.300042	0	0.021978	Yes	No
1375	CPT1B	A_23_P218817	1017101	0.420205	-0.282946	0	0.03996	No	Yes
1381	CRABP1	A_23_P117882	1057979	0.632308	-0.358886	0	0.003996	No	Yes
1522	CTSZ	CUST_8503_PI416261804	1057824	0.788154	-0.288464	0	0.032967	Yes	No
1675	CFD	A_23_P119562	1057651	0.822974	0.34681	0	0.00499501	No	Yes
1690	COCH	A_24_P184803	1012985	0.832256	0.31175	0	0.013986	Yes	No
1730	DIAPH2	A_32_P50834	1061508	0.828462	0.351227	0	0.00499501	No	Yes
1767	DNAH5	A_24_P388786	1057601	0.789641	0.328069	0	0.00799201	No	Yes
1809	DPYSL3	A_24_P149036	1057549	0.88959	0.391601	0	0.001998	No	Yes
1893	ECM1	CUST_17110_PI416261804	1057406	0.796103	-0.343031	0	0.00499501	No	Yes
1910	EDNRB	A_23_P2831	1014824	0.603128	0.283577	0	0.03996	No	No
1949	EFNB3	A_24_P940006	1057357	0.799128	0.32237	0	0.00999001	No	Yes
2035	EPB41	A_23_P160359	1027708	0.818103	-0.368677	0	0.001998	No	Yes
2070	EYA4	A_32_P219620	1027726	0.663231	-0.308923	0	0.016983	No	Yes
2101	ESRRA	A_23_P1585	1057177	0.857077	-0.348881	0	0.00499501	No	Yes
2104	ESRRG	A_23_P74900	1025900	0.902051	-0.384648	0	0.001998	No	Yes
2161	F12	A_23_P167674	1057113	0.756	0.350428	0	0.00499501	No	Yes
2173	FABP7	A_23_P134139	1057090	0.884923	0.340915	0	0.00499501	No	Yes
2182	ACSL4	CUST_15065_PI416261804	1057079	0.582051	0.288157	0	0.032967	Yes	No
2239	GPC4	A_23_P435407	1057017	0.803128	0.292069	0	0.027972	Yes	No
2254	FGF9	A_23_P105803	1056995	0.883846	-0.373785	0	0.001998	No	Yes
2280	FKBP1A	A_32_P50522	1056972	0.685949	0.296377	0	0.025974	No	Yes
2281	FKBP1B	A_23_P142631	1026968	0.582821	0.303548	0	0.020979	No	Yes
2322	FLT3	A_23_P99442	1056924	0.662308	-0.295624	0	0.025974	Yes	No
2556	GABRA3	A_23_P125618	1056789	0.664923	0.281148	0	0.042957	No	Yes
2558	GABRA5	CUST_25_PI417557136	1056621	0.910256	0.405548	0	0.001998	No	Yes
2560	GABRB1	A_23_P125435	1056611	0.828051	0.35415	0	0.003996	No	Yes
2620	GAS2	A_32_P24140	1017036	0.727179	-0.303026	0	0.020979	No	Yes
2742	GLRA2	CUST_285_PI416408490	1018371	0.905744	0.341931	0	0.00499501	No	Yes
2764	GMFB	A_24_P172768	1056369	0.658051	0.293823	0	0.026973	No	Yes
2786	GNG4	A_23_P335329	1020432	0.813949	0.316666	0	0.010989	No	Yes
2872	MKNK2	A_23_P142310	1029296	0.575487	-0.297895	0	0.022977	No	Yes
2890	GRIA1	A_23_P303072	1014545	0.812	0.337484	0	0.00599401	No	Yes
2908	NR3C1	CUST_1402_PI416379584	1030138	0.742564	-0.282714	0	0.040959	Yes	No
2937	GSS	A_23_P210920	1055896	0.514769	0.287702	0	0.032967	Yes	No
2952	GSTT1	A_23_P254944	1055882	0.880256	-0.353692	0	0.003996	No	Yes
3049	HBQ1	CUST_5073_PI416261804	1055758	0.628769	0.320675	0	0.010989	No	Yes
3156	HMGCR	A_23_P30495	1016693	0.548051	0.281914	0	0.040959	Yes	No
3157	HMGCS1	A_23_P133263	1055608	0.386513	0.278884	0	0.0499501	No	No
3338	DNAJC4	CUST_6077_PI416261804	1055404	0.778615	-0.345257	0	0.00499501	Yes	No
3350	HTR1A	A_24_P97687	1024804	0.774615	0.335463	0	0.00699301	No	Yes
3355	HTR1F	CUST_1658_PI417557136	1021595	0.750308	-0.323221	0	0.00999001	No	Yes
3382	ICA1	A_23_P215419	1055231	0.657487	-0.321495	0	0.00999001	No	No
3598	IL13RA2	A_23_P85209	1055030	0.842615	0.340915	0	0.00499501	No	Yes
3653	IPW	A_24_P607880	1020291	0.709179	-0.336907	0	0.00599401	No	Yes
3708	ITPR1	A_23_P92042	1017946	0.751231	-0.300027	0	0.021978	Yes	No
3736	KCNA1	A_24_P498652	1054870	0.881949	-0.329159	0	0.00799201	No	Yes
3738	KCNA3	A_32_P69956	1066124	0.747744	0.289684	0	0.031968	No	Yes
3741	KCNA5	A_23_P417173	1054861	0.758103	0.288763	0	0.031968	No	Yes
3746	KCNC1	A_24_P38810	1013483	0.779385	-0.281575	0	0.040959	Yes	No
3755	KCNG1	A_23_P210581	1054831	0.896667	0.384268	0	0.001998	No	Yes
3787	KCNS1	A_23_P321846	1054779	0.897179	-0.317801	0	0.010989	Yes	No
3902	LAG3	A_23_P116942	1054647	0.895641	-0.404492	0	0.001998	No	Yes
4016	LOXL1	A_23_P124084	1054531	0.734872	0.302725	0	0.020979	No	Yes
4050	LTB	A_23_P93348	1054494	0.650051	-0.312015	0	0.013986	No	No
4062	LY6H	A_23_P134914	1017617	0.840513	0.401692	0	0.001998	No	Yes
4121	MAN1A1	A_23_P156431	1054397	0.663179	0.290483	0	0.02997	No	Yes
4157	MC1R	A_23_P329271	1054273	0.573179	-0.295857	0	0.025974	No	Yes
4168	MCF2	A_23_P45536	1016685	0.692103	-0.292531	0	0.026973	Yes	No
4257	MGST1	A_23_P36658	1023521	0.634821	0.307062	0	0.016983	No	Yes
4258	MGST2	A_23_P110167	1054173	0.799897	-0.332206	0	0.00799201	No	Yes
4354	MPP1	A_23_P171296	1054067	0.822051	-0.314148	0	0.011988	No	Yes
4602	MYB	A_23_P31073	1053962	0.725436	0.327973	0	0.00799201	No	Yes
4609	MYC	A_23_P215956	1027477	0.762923	-0.295149	0	0.025974	Yes	No
4703	NEB	A_23_P146783	1053831	0.681385	-0.292756	0	0.026973	No	Yes
4751	NEK2	A_23_P35219	1053760	0.648462	0.294693	0	0.025974	No	Yes
4782	NFIC	A_23_P131115	1027400	0.718923	-0.28871	0	0.031968	Yes	No
4783	NFIL3	A_23_P32253	1053734	0.579949	-0.300913	0	0.021978	No	Yes
4824	NKX3-1	A_23_P157545	1053692	0.634103	-0.28041	0	0.046953	Yes	No
4856	CCN3	A_23_P82929	1053642	0.714359	0.319431	0	0.010989	No	Yes
4886	NPY1R	CUST_506_PI417557136	1053577	0.78441	0.321626	0	0.00999001	No	Yes
4923	NTSR1	A_23_P371039	1021022	0.837231	0.351456	0	0.003996	No	Yes
4986	OPRK1	A_32_P33576	1021758	0.610615	0.291821	0	0.027972	No	No
4988	OPRM1	A_24_P397613	1017111	0.672205	0.297849	0	0.022977	No	Yes
5016	OVGP1	A_23_P103756	1053429	0.530923	-0.295685	0	0.025974	No	Yes
5092	PCBD1	A_23_P367405	1053334	0.758769	0.306232	0	0.016983	No	Yes
5116	PCNT	A_23_P57347	1022619	0.685436	-0.294426	0	0.025974	No	Yes
5119	CHMP1A	A_23_P106694	1053311	0.700872	0.316952	0	0.010989	Yes	No
5122	PCSK1	A_24_P174793	1053305	0.713897	-0.309722	0	0.016983	Yes	No
5125	PCSK5	A_24_P355246	1063612	0.756	0.308687	0	0.016983	No	Yes
5138	PDE2A	A_23_P401106	1015984	0.778667	0.291531	0	0.028971	Yes	No
5141	PDE4A	A_24_P322474	1010503	0.808154	-0.339255	0	0.00599401	No	Yes
5212	VIT	A_23_P56578	1053162	0.714359	0.299364	0	0.022977	No	Yes
5264	PHYH	A_23_P115919	1022564	0.841282	-0.336876	0	0.00599401	No	Yes
5272	SERPINB9	A_24_P295010	1053091	0.649231	-0.313056	0	0.013986	Yes	No
5292	PIM1	A_23_P345118	1053060	0.710462	-0.307711	0	0.016983	No	Yes
5325	PLAGL1	A_23_P8175	1018176	0.722051	-0.332883	0	0.00699301	No	Yes
5332	PLCB4	A_23_P28898	1052993	0.753231	-0.286754	0	0.033966	Yes	No
5409	PNMT	A_23_P100642	1052927	0.876359	0.305542	0	0.017982	No	Yes
5463	POU6F1	A_23_P329375	1028280	0.751179	-0.334313	0	0.00699301	No	Yes
5475	PPEF1	A_23_P125505	1023977	0.752103	0.336134	0	0.00599401	No	Yes
5557	PRIM1	A_23_P25019	1052730	0.640564	-0.317529	0	0.010989	No	Yes
5569	PKIA	A_23_P31765	1052708	0.888359	0.383436	0	0.001998	No	Yes
5580	PRKCD	A_23_P144054	1030581	0.842513	0.388097	0	0.001998	No	Yes
5582	PRKCG	CUST_524_PI416408490	1052690	0.825333	0.390611	0	0.001998	No	Yes
5650	KLK7	CUST_11497_PI416261804	1030762	0.69	0.369659	0	0.001998	No	Yes
5655	KLK10	A_23_P107911	1019679	0.607487	0.330275	0	0.00799201	No	Yes
5733	PTGER3	CUST_12458_PI416261804	1027786	0.892615	0.391201	0	0.001998	No	Yes
5734	PTGER4	A_23_P148047	1052488	0.722	0.313121	0	0.013986	No	Yes
5786	PTPRA	A_23_P28869	1024118	0.845487	0.334559	0	0.00699301	No	Yes
5792	PTPRF	A_24_P385313	1052435	0.696667	0.342407	0	0.00499501	No	Yes
5816	PVALB	A_23_P17844	1052409	0.863077	-0.322594	0	0.00999001	No	Yes
5874	RAB27B	CUST_6237_PI416261804	1052360	0.790051	0.35349	0	0.003996	No	Yes
5912	RAP2B	A_24_P924681	1065559	0.817231	0.338392	0	0.00599401	No	Yes
5937	RBMS1	A_23_P431410	1052265	0.78759	-0.285282	0	0.035964	Yes	No
5950	RBP4	CUST_17127_PI416261804	1023114	0.837179	0.344369	0	0.00499501	No	Yes
5961	PRPH2	A_23_P214459	1052244	0.714923	0.333599	0	0.00699301	Yes	No
5979	RET	A_23_P202245	1028138	0.838974	-0.364309	0	0.002997	No	Yes
5987	TRIM27	A_32_P137035	1052216	0.570462	0.306325	0	0.016983	No	Yes
5993	RFX5	A_24_P20032	1024682	0.752821	-0.340804	0	0.00499501	No	Yes
6095	RORA	A_32_P7721	1024341	0.723385	-0.324688	0	0.00899101	No	Yes
6096	RORB	A_32_P175935	1063034	0.875949	-0.348872	0	0.00499501	No	Yes
6103	RPGR	CUST_1108_PI416573500	1052131	0.582205	-0.329981	0	0.00799201	No	Yes
6323	SCN1A	A_23_P28224	1022570	0.895795	-0.344983	0	0.00499501	No	Yes
6324	SCN1B	A_23_P79015	1030154	0.938205	-0.3846	0	0.001998	No	Yes
6330	SCN4B	A_23_P303833	1051794	0.883846	-0.320473	0	0.010989	No	Yes
6335	SCN9A	A_23_P112726	1051791	0.897282	0.358058	0	0.003996	No	Yes
6451	SH3BGRL	A_23_P148297	1051636	0.612769	-0.296484	0	0.025974	Yes	No
6489	ST8SIA1	A_23_P354705	1051606	0.694872	-0.3123	0	0.013986	Yes	No
6503	SLA	A_23_P216340	1021121	0.906667	0.378877	0	0.001998	No	Yes
6545	SLC7A4	A_23_P120794	1051434	0.672462	0.328953	0	0.00799201	No	Yes
6567	SLC16A2	A_23_P137097	1051403	0.838769	0.323963	0	0.00899101	No	Yes
6585	SLIT1	A_23_P161386	1051322	0.860462	0.382855	0	0.001998	No	Yes
6650	CAPN15	A_24_P282210	1051238	0.515846	-0.29848	0	0.022977	No	Yes
6676	SPAG4	A_23_P132027	1051196	0.723077	-0.334097	0	0.00699301	No	Yes
6713	SQLE	CUST_7835_PI416261804	1051160	0.442718	0.278857	0	0.0499501	No	No
6751	SSTR1	A_24_P244706	1051105	0.866974	0.369711	0	0.001998	No	Yes
6833	ABCC8	A_23_P24774	1051026	0.643077	-0.29455	0	0.025974	No	Yes
6843	VAMP1	A_23_P105545	1023909	0.890462	-0.376231	0	0.001998	No	Yes
6905	TBCE	CUST_5627_PI416261804	1034506	0.83441	-0.343634	0	0.00499501	No	Yes
6934	TCF7L2	A_24_P921823	1010744	0.64559	-0.305941	0	0.017982	Yes	No
7045	TGFBI	A_23_P156327	1050824	0.686718	0.283726	0	0.038961	No	No
7062	TCHH	A_32_P98072	1015942	0.671385	-0.288829	0	0.031968	No	No
7089	TLE2	CUST_9689_PI416261804	1011633	0.687026	-0.346974	0	0.00499501	No	Yes
7125	TNNC2	A_23_P131825	1050711	0.635436	-0.31011	0	0.016983	No	No
7148	TNXB	A_23_P156708	1058660	0.750359	-0.352614	0	0.003996	No	Yes
7181	NR2C1	A_24_P78540	1050646	0.674103	-0.281733	0	0.040959	No	Yes
7222	TRPC3	A_23_P41455	1017146	0.835436	-0.380333	0	0.001998	No	Yes
7280	TUBB2A	A_23_P19291	1050548	0.408513	0.284611	0	0.036963	Yes	No
7301	TYRO3	A_23_P54517	1050520	0.47441	0.29908	0	0.022977	Yes	No
7352	UCP3	A_23_P203601	1050476	0.650974	-0.328123	0	0.00799201	No	Yes
7378	UPP1	A_23_P71989	1024923	0.829128	-0.387721	0	0.001998	No	Yes
7392	USF2	A_23_P153783	1030745	0.417692	-0.296699	0	0.025974	Yes	No
7402	UTRN	A_32_P524014	1050425	0.494359	-0.27951	0	0.048951	Yes	No
7480	WNT10B	A_23_P162322	1050340	0.75841	0.311759	0	0.013986	No	Yes
7704	ZBTB16	CUST_11256_PI416261804	1023311	0.675538	-0.291691	0	0.027972	No	No
7718	ZNF165	A_23_P93269	1050176	0.648	-0.281098	0	0.043956	No	No
7737	RNF113A	A_23_P258071	1050160	0.609128	-0.310374	0	0.016983	No	Yes
7746	ZSCAN9	A_23_P122464	1050152	0.629179	-0.299473	0	0.022977	Yes	No
7769	ZNF226	A_23_P218434	1021057	0.64559	0.331526	0	0.00799201	No	Yes
7791	ZYX	A_23_P254888	1025006	0.825795	-0.340414	0	0.00499501	No	Yes
8001	GLRA3	A_23_P257387	1020848	0.694923	0.322395	0	0.00999001	No	Yes
8028	MLLT10	A_24_P316102	1025269	0.432462	-0.303358	0	0.020979	No	Yes
8111	GPR68	A_24_P931443	1049965	0.587744	0.280778	0	0.044955	No	Yes
8174	MADCAM1	A_23_P153616	1049942	0.771897	-0.300981	0	0.021978	Yes	No
8202	NCOA3	A_23_P313568	1023346	0.659795	-0.287154	0	0.033966	No	Yes
8321	FZD1	A_24_P38276	1049850	0.763282	0.329709	0	0.00799201	No	Yes
8437	RASAL1	A_23_P139600	1049707	0.725897	0.361928	0	0.002997	No	Yes
8439	NSMAF	A_23_P134809	1017170	0.523744	-0.279499	0	0.048951	No	No
8444	DYRK3	A_23_P12282	1049703	0.714154	0.303864	0	0.020979	No	No
8445	DYRK2	A_24_P56270	1027459	0.388872	0.28143	0	0.042957	Yes	No
8447	DOC2B	A_32_P47538	1066263	0.832359	0.376684	0	0.001998	No	Yes
8482	SEMA7A	A_23_P106389	1049660	0.886667	-0.34718	0	0.00499501	No	Yes
8553	BHLHE40	A_23_P57836	1068786	0.69041	-0.296968	0	0.024975	No	Yes
8604	SLC25A12	A_23_P142714	1049525	0.757128	-0.298428	0	0.022977	No	Yes
8682	PEA15	A_24_P250964	1049431	0.814	0.336972	0	0.00599401	No	Yes
8704	B4GALT2	A_23_P149206	1030052	0.71641	0.278995	0	0.0499501	No	Yes
8727	CTNNAL1	A_23_P157795	1049377	0.707282	-0.284027	0	0.038961	No	No
8792	TNFRSF11A	A_24_P211106	1068674	0.612821	0.302973	0	0.020979	No	Yes
8817	FGF18	A_23_P93027	1049272	0.733744	-0.345863	0	0.00499501	No	No
8884	SLC5A6	A_23_P102508	1049206	0.686256	-0.295163	0	0.025974	No	Yes
8912	CACNA1H	A_23_P3483	1023783	0.762205	0.362103	0	0.002997	No	Yes
8938	BAIAP3	A_23_P163492	1049143	0.921949	0.398203	0	0.001998	No	Yes
8975	USP13	A_23_P40989	1049124	0.61841	-0.289952	0	0.031968	No	Yes
9064	MAP3K6	A_24_P145653	1049027	0.765949	-0.343662	0	0.00499501	No	Yes
9120	SLC16A6	A_24_P731648	1021699	0.836872	-0.321797	0	0.00999001	No	Yes
9127	P2RX6	CUST_1362_PI416379584	1048950	0.88641	-0.331025	0	0.00799201	No	Yes
9168	TMSB10	A_23_P68106	1048908	0.695026	0.303522	0	0.020979	No	Yes
9196	KCNAB3	CUST_353_PI416379584	1048856	0.865744	-0.420203	0	0.000999001	No	Yes
9215	LARGE1	A_23_P91697	1027019	0.674051	0.320448	0	0.010989	No	Yes
9254	CACNA2D2	CUST_130_PI416408490	1048792	0.665897	-0.28511	0	0.035964	Yes	No
9315	NREP	A_24_P149124	1010696	0.676615	-0.305653	0	0.017982	Yes	No
9362	CPNE6	A_23_P151595	1048682	0.918359	0.395248	0	0.001998	No	Yes
9478	CABP1	CUST_13239_PI416261804	1028821	0.833077	-0.351432	0	0.003996	No	Yes
9482	STX8	CUST_14691_PI416261804	1048533	0.305538	-0.281998	0	0.040959	No	No
9508	ADAMTS3	A_24_P140405	1048504	0.582872	0.28308	0	0.03996	No	Yes
9609	RAB36	A_23_P103011	1048362	0.756051	0.34712	0	0.00499501	No	Yes
9615	GDA	A_24_P393571	1048356	0.783231	0.356395	0	0.003996	No	Yes
9715	FAM131B	A_24_P252310	1048237	0.684	-0.292034	0	0.027972	No	Yes
9750	RIPOR2	A_24_P941359	1011029	0.892103	0.387459	0	0.001998	No	Yes
9790	BMS1	A_23_P24068	1048146	0.617795	-0.280171	0	0.046953	No	No
9811	CTIF	A_23_P207967	1017249	0.667949	-0.293445	0	0.026973	Yes	No
9815	GIT2	CUST_7024_PI416261804	1020652	0.512256	-0.298846	0	0.022977	No	Yes
9823	ARMCX2	A_23_P73747	1048121	0.440615	0.307729	0	0.016983	Yes	No
9882	TBC1D4	A_23_P88095	1024133	0.685795	-0.299643	0	0.022977	Yes	No
9957	HS3ST1	A_23_P121657	1047985	0.765128	-0.35749	0	0.003996	No	Yes
10011	SRA1	A_24_P20753	1022941	0.699949	-0.29428	0	0.025974	Yes	No
10023	FRAT1	CUST_6622_PI416261804	1047906	0.787641	-0.359166	0	0.003996	No	Yes
10040	TOM1L1	A_24_P290709	1063171	0.55441	0.303107	0	0.020979	No	Yes
10123	ARL4C	CUST_5365_PI416261804	1047807	0.495744	-0.284301	0	0.036963	Yes	No
10154	PLXNC1	A_23_P414958	1047766	0.715846	0.288376	0	0.032967	No	Yes
10160	FARP1	A_23_P308763	1027637	0.870103	0.30778	0	0.016983	No	Yes
10174	SORBS3	A_23_P300714	1047742	0.536769	-0.297823	0	0.022977	No	Yes
10231	RCAN2	A_32_P156851	1047664	0.849538	-0.310483	0	0.015984	Yes	No
10368	CACNG3	A_23_P66180	1047497	0.534615	0.285796	0	0.034965	No	Yes
10388	SYCP2	A_23_P210675	1047477	0.773846	-0.336795	0	0.00599401	No	Yes
10402	ST3GAL6	A_23_P250800	1047457	0.742564	-0.36829	0	0.001998	No	Yes
10451	VAV3	A_23_P201551	1015879	0.771436	-0.379913	0	0.001998	No	Yes
10493	VAT1	A_23_P26954	1047335	0.515538	0.279596	0	0.047952	No	No
10505	SEMA4F	A_23_P165608	1047322	0.670051	0.337398	0	0.00599401	No	Yes
10560	SLC19A2	A_23_P160466	1047246	0.602923	-0.314034	0	0.011988	Yes	No
10602	CDC42EP3	A_24_P924697	1060364	0.656769	-0.278636	0	0.0499501	No	No
10615	SPAG5	A_23_P89509	1047170	0.527385	-0.279335	0	0.048951	No	No
10739	RFPL2	A_23_P254434	1016244	0.738205	-0.306344	0	0.016983	Yes	No
10795	ZNF268	CUST_318_PI417507815	1046958	0.550667	-0.28217	0	0.040959	No	Yes
10815	CPLX1	A_24_P51909	1046931	0.871077	-0.342827	0	0.00499501	No	Yes
10867	TSPAN9	A_23_P151133	1046898	0.615282	-0.28702	0	0.033966	Yes	No
10891	PPARGC1A	A_23_P18447	1046860	0.828256	-0.386053	0	0.001998	No	Yes
10954	PDIA5	A_23_P167040	1046765	0.717231	-0.299164	0	0.022977	No	No
10983	CCNI	A_23_P69521	1046720	0.829949	-0.338432	0	0.00599401	No	Yes
11167	FSTL1	A_23_P212696	1046522	0.662205	-0.351482	0	0.003996	No	Yes
11278	KLF12	A_23_P354805	1046374	0.741179	-0.320849	0	0.010989	Yes	No
11279	KLF8	A_24_P937159	1046373	0.632205	0.296165	0	0.025974	No	Yes
22801	ITGA11	A_23_P206022	1024558	0.649026	-0.303644	0	0.020979	No	Yes
22824	HSPA4L	A_23_P363936	1046286	0.620462	-0.283203	0	0.03996	Yes	No
22881	ANKRD6	A_23_P70297	1040732	0.915436	0.396976	0	0.001998	No	Yes
22925	PLA2R1	A_23_P142830	1029461	0.670513	-0.291646	0	0.027972	No	Yes
22987	SV2C	CUST_853_PI416573500	1025370	0.893231	-0.336668	0	0.00599401	Yes	No
23143	LRCH1	A_24_P170774	1045986	0.727641	-0.307929	0	0.016983	No	Yes
23207	PLEKHM2	CUST_9628_PI416261804	1012901	0.681179	-0.346313	0	0.00499501	No	Yes
23255	MTCL1	A_23_P360605	1019330	0.791282	-0.307252	0	0.016983	No	Yes
23263	MCF2L	A_23_P88106	1011686	0.617077	-0.3058	0	0.017982	Yes	No
23274	CLEC16A	A_32_P194246	1025231	0.692256	-0.313078	0	0.013986	No	Yes
23294	ANKS1A	A_23_P156748	1045839	0.61759	-0.285677	0	0.034965	Yes	No
23401	FRAT2	A_23_P12784	1045753	0.624513	-0.297856	0	0.022977	No	No
23432	GPR161	A_23_P303455	1024706	0.708103	-0.314223	0	0.011988	No	Yes
23484	LEPROTL1	A_23_P215931	1045646	0.751026	-0.29269	0	0.026973	Yes	No
23492	CBX7	A_23_P250735	1045645	0.571026	-0.285095	0	0.036963	Yes	No
23531	MMD	A_23_P164047	1045593	0.872308	0.367509	0	0.002997	No	Yes
23551	RASD2	A_24_P357100	1045562	0.695692	-0.299965	0	0.021978	No	No
23642	SNHG1	CUST_7215_PI416261804	1021323	0.631692	-0.34082	0	0.00499501	No	Yes
23671	TMEFF2	CUST_14044_PI416261804	1045448	0.634308	0.34619	0	0.00499501	Yes	No
23780	APOL2	A_24_P48898	1045400	0.811897	-0.327277	0	0.00899101	Yes	No
25769	SLC24A2	A_32_P154941	1067443	0.880718	-0.293137	0	0.026973	No	Yes
25788	RAD54B	A_23_P82738	1045352	0.850154	-0.355851	0	0.003996	No	Yes
25871	NEPRO	A_23_P336670	1045267	0.496564	0.279944	0	0.046953	Yes	No
25900	IFFO1	A_23_P87742	1026872	0.846308	-0.34795	0	0.00499501	No	Yes
25907	TMEM158	A_23_P369899	1045229	0.838564	0.356471	0	0.003996	No	Yes
25953	PNKD	A_23_P357546	1026107	0.815538	-0.28729	0	0.033966	Yes	No
26007	TKFC	A_23_P36129	1045116	0.802308	0.289271	0	0.031968	Yes	No
26033	ATRNL1	A_32_P224047	1045094	0.766	-0.29871	0	0.022977	No	Yes
26059	ERC2	A_24_P205045	1045067	0.654513	0.294652	0	0.025974	Yes	No
26146	TRAF3IP1	A_32_P170003	1010883	0.442718	-0.28584	0	0.034965	No	No
26232	FBXO2	A_23_P45999	1044937	0.66559	0.329021	0	0.00799201	No	Yes
26471	NUPR1	A_24_P270728	1021012	0.780974	0.311904	0	0.013986	No	No
26523	AGO1	A_23_P11764	1044831	0.715282	-0.325468	0	0.00899101	No	Yes
26996	GPR160	A_23_P167005	1044734	0.830513	0.327784	0	0.00799201	No	Yes
27077	B9D1	A_24_P176714	1044676	0.809026	0.367403	0	0.002997	No	Yes
27132	CPNE7	A_23_P26426	1025959	0.853077	0.387618	0	0.001998	No	Yes
27145	FILIP1	A_23_P436369	1044615	0.624154	0.296241	0	0.025974	No	Yes
27151	CPAMD8	A_23_P67198	1044611	0.747128	0.324617	0	0.00899101	Yes	No
27163	NAAA	A_24_P354488	1044602	0.624821	-0.282857	0	0.040959	No	Yes
27165	GLS2	A_24_P326739	1044598	0.66641	-0.313375	0	0.013986	No	Yes
27254	CSDC2	A_24_P177279	1044545	0.626769	-0.313336	0	0.013986	No	Yes
27341	RRP7A	CUST_10398_PI416261804	1044461	0.837385	0.353122	0	0.003996	No	Yes
27345	KCNMB4	CUST_396_PI416408490	1044452	0.725282	0.345862	0	0.00499501	No	Yes
27430	MAT2B	A_24_P243347	1028242	0.599231	-0.28606	0	0.034965	No	No
28955	DEXI	A_24_P144377	1044407	0.808974	-0.325976	0	0.00899101	Yes	No
29799	YPEL1	A_32_P88120	1044239	0.848154	0.293402	0	0.026973	No	Yes
29803	REPIN1	A_23_P145619	1016029	0.719179	-0.304208	0	0.020979	Yes	No
29902	FAM216A	CUST_463_PI416261804	1044199	0.735026	-0.324837	0	0.00899101	No	Yes
29997	NOP53	A_23_P39125	1044090	0.578154	-0.336436	0	0.00599401	No	Yes
30850	CDR2L	A_23_P3963	1044036	0.755179	-0.300332	0	0.021978	No	Yes
49854	ZBTB21	A_24_P339869	1010808	0.711026	-0.297059	0	0.024975	Yes	No
51015	ISOC1	A_23_P250982	1043882	0.825744	0.310303	0	0.016983	No	Yes
51155	JPT1	A_23_P100632	1030180	0.665128	0.316069	0	0.010989	No	Yes
51167	CYB5R4	A_23_P30995	1043689	0.637692	-0.291842	0	0.027972	Yes	No
51168	MYO15A	A_23_P27229	1043687	0.73759	-0.289669	0	0.031968	Yes	No
51174	TUBD1	A_23_P26895	1043679	0.700718	-0.293796	0	0.026973	No	Yes
51279	C1RL	A_23_P363968	1043560	0.763282	-0.294493	0	0.025974	No	Yes
51312	SLC25A37	A_24_P64100	1063918	0.814974	-0.352702	0	0.003996	No	Yes
51339	DACT1	A_23_P65518	1016970	0.767692	0.286049	0	0.034965	Yes	No
51375	SNX7	A_23_P35066	1028084	0.82759	0.332389	0	0.00799201	No	Yes
51440	HPCAL4	CUST_7320_PI416261804	1043397	0.824154	0.320979	0	0.00999001	No	Yes
51522	TMEM14C	CUST_4670_PI416261804	1043327	0.772154	-0.295516	0	0.025974	Yes	No
51527	GSKIP	A_23_P205336	1043318	0.409128	0.304073	0	0.020979	No	Yes
51538	ZCCHC17	A_24_P88505	1043302	0.808769	0.323831	0	0.00999001	No	Yes
51559	NT5DC3	A_32_P76720	1026129	0.498718	0.295336	0	0.025974	No	Yes
51660	MPC1	CUST_8635_PI416261804	1043198	0.676103	-0.298991	0	0.022977	Yes	No
51667	NUB1	A_23_P215154	1043190	0.677282	-0.282128	0	0.040959	Yes	No
51760	SYT17	CUST_1342_PI416261804	1043123	0.873128	0.359605	0	0.003996	No	Yes
53615	MBD3	A_32_P35575	1065784	0.711333	-0.338379	0	0.00599401	No	Yes
53616	ADAM22	A_24_P355006	1060275	0.777231	-0.28195	0	0.040959	No	Yes
53938	PPIL3	CUST_7657_PI416261804	1043027	0.567436	-0.282305	0	0.040959	No	No
54112	GPR88	A_23_P149749	1042988	0.807641	0.323179	0	0.00999001	No	Yes
54331	GNG2	A_23_P32536	1026269	0.682821	0.294092	0	0.026973	Yes	No
54487	DGCR8	A_24_P113521	1042888	0.525744	-0.287517	0	0.032967	No	Yes
54496	PRMT7	A_23_P77430	1042878	0.742051	-0.284973	0	0.036963	No	Yes
54536	EXOC6	A_23_P169576	1042839	0.635538	0.327888	0	0.00799201	Yes	No
54550	NECAB2	A_23_P66011	1042823	0.894462	0.333227	0	0.00699301	No	Yes
54793	KCTD9	A_23_P43226	1021481	0.884	-0.344098	0	0.00499501	Yes	No
54806	AHI1	A_24_P943484	1013501	0.671897	-0.289819	0	0.031968	No	Yes
54839	LRRC49	A_23_P129174	1042626	0.676103	-0.294091	0	0.026973	No	Yes
54874	FNBP1L	A_23_P417942	1026431	0.831641	0.285918	0	0.034965	No	Yes
55001	TTC22	A_24_P673968	1060127	0.688667	0.299659	0	0.022977	Yes	No
55006	TRMT61B	CUST_10642_PI416261804	1018310	0.638256	-0.311068	0	0.014985	No	Yes
55013	MCUB	A_23_P255376	1042383	0.762872	0.339222	0	0.00599401	No	Yes
55022	PID1	A_23_P21485	1017017	0.816974	0.302861	0	0.020979	No	Yes
55040	EPN3	A_23_P130027	1042349	0.853333	-0.323215	0	0.00999001	Yes	No
55054	ATG16L1	A_32_P113508	1025858	0.582513	-0.292102	0	0.027972	No	Yes
55086	RADX	A_23_P96369	1042312	0.87641	0.349916	0	0.00499501	No	Yes
55160	ARHGEF10L	A_23_P386	1042225	0.612051	-0.337505	0	0.00599401	No	Yes
55190	NUDT11	A_23_P62387	1042182	0.766667	0.336016	0	0.00699301	No	Yes
55208	DCUN1D2	A_24_P215628	1029301	0.758667	-0.331076	0	0.00799201	No	Yes
55244	SLC47A1	A_23_P207221	1042098	0.829231	-0.361535	0	0.002997	No	Yes
55282	LRRC36	A_23_P118042	1042042	0.858718	0.292416	0	0.026973	No	Yes
55342	STRBP	A_23_P252155	1041950	0.684667	-0.279828	0	0.046953	Yes	No
55353	LAPTM4B	A_24_P180680	1041928	0.81759	-0.335041	0	0.00699301	Yes	No
55466	DNAJA4	A_23_P206140	1010825	0.630308	0.294	0	0.026973	No	Yes
55502	HES6	CUST_9820_PI416261804	1019217	0.826769	-0.330478	0	0.00799201	Yes	No
55509	BATF3	A_23_P160720	1041871	0.65159	0.299729	0	0.021978	No	Yes
55521	TRIM36	CUST_1279_PI416573500	1025535	0.810718	0.305058	0	0.01998	No	Yes
55530	SVOP	A_23_P112982	1041852	0.592923	0.322414	0	0.00999001	No	Yes
55591	VEZT	A_23_P204609	1041811	0.538615	0.308944	0	0.016983	Yes	No
55615	PRR5	A_23_P80382	1029229	0.765795	0.322153	0	0.00999001	No	Yes
55654	TMEM127	A_24_P80181	1041738	0.567795	-0.285961	0	0.034965	No	Yes
55656	INTS8	CUST_4931_PI416261804	1041735	0.588256	-0.28758	0	0.032967	No	Yes
55800	SCN3B	A_24_P312790	1041566	0.849026	0.397953	0	0.001998	No	Yes
55806	HR	A_23_P256131	1041555	0.873897	-0.349267	0	0.00499501	No	Yes
55824	PAG1	A_23_P347070	1041531	0.708667	-0.281398	0	0.042957	Yes	No
55835	CENPJ	A_32_P219116	1041518	0.65041	-0.28717	0	0.033966	No	No
55853	IDI2-AS1	CUST_9411_PI416261804	1036695	0.769538	-0.32402	0	0.00899101	Yes	No
55876	GSDMB	A_23_P66454	1021073	0.550923	-0.280091	0	0.046953	No	No
55885	LMO3	A_24_P381441	1026707	0.837385	0.332426	0	0.00799201	No	Yes
55897	MESP1	A_23_P77223	1041444	0.797231	0.317298	0	0.010989	No	Yes
55959	SULF2	A_23_P154605	1016974	0.711897	0.28422	0	0.037962	No	Yes
55968	NSFL1C	A_23_P210719	1024248	0.716769	0.299086	0	0.022977	No	Yes
56165	TDRD1	CUST_1129_PI416379584	1041305	0.859282	-0.304202	0	0.020979	No	No
56172	ANKH	A_24_P303145	1041300	0.831077	-0.351861	0	0.003996	No	Yes
56256	SERTAD4	A_23_P318904	1041274	0.832974	-0.319819	0	0.010989	No	Yes
56648	EIF5A2	A_24_P380022	1041208	0.879692	-0.360341	0	0.002997	No	Yes
56666	PANX2	A_23_P155162	1019084	0.779692	-0.331183	0	0.00799201	No	Yes
56906	THAP10	A_23_P106391	1041112	0.865077	-0.362426	0	0.002997	No	Yes
56934	CA10	A_23_P207461	1015878	0.525487	0.28494	0	0.036963	No	Yes
56935	SMCO4	A_23_P75430	1041083	0.747231	-0.282711	0	0.040959	Yes	No
56936	CCDC177	A_23_P14295	1016436	0.638462	-0.323782	0	0.00999001	No	Yes
56953	NT5M	A_23_P3946	1041051	0.842051	-0.367737	0	0.002997	No	Yes
56954	NIT2	A_24_P120346	1041049	0.702821	0.318105	0	0.010989	No	Yes
56961	SHD	A_23_P142255	1041040	0.924103	-0.352078	0	0.003996	No	Yes
57125	PLXDC1	A_32_P208823	1040825	0.875282	-0.36922	0	0.001998	No	Yes
57146	TMEM159	A_23_P406131	1040801	0.858769	0.317954	0	0.010989	No	Yes
57232	ZNF630	A_23_P390384	1022407	0.645692	-0.278902	0	0.0499501	Yes	No
57414	RHBDD2	A_23_P8561	1021251	0.619795	0.30269	0	0.020979	Yes	No
57484	RNF150	A_24_P350589	1024333	0.766667	0.329897	0	0.00799201	No	Yes
57496	MRTFB	A_23_P54556	1040632	0.689897	0.284707	0	0.036963	Yes	No
57582	KCNT1	CUST_12516_PI416261804	1023119	0.640154	-0.284371	0	0.036963	No	Yes
57630	SH3RF1	A_24_P100551	1040499	0.662769	0.314976	0	0.011988	No	Yes
57639	CCDC146	CUST_563_PI416261804	1027209	0.324667	-0.281313	0	0.042957	No	No
57644	MYH7B	A_24_P130621	1029648	0.845744	-0.324703	0	0.00899101	Yes	No
57718	PPP4R4	A_23_P425332	1026753	0.802205	0.350913	0	0.00499501	No	Yes
57728	WDR19	A_24_P394361	1040413	0.536103	-0.293304	0	0.026973	No	No
57732	ZFYVE28	A_23_P302914	1023752	0.619795	-0.281995	0	0.040959	No	Yes
57820	CCNB1IP1	CUST_7280_PI416261804	1028218	0.398974	-0.285223	0	0.035964	No	No
57827	C6orf47	A_23_P122532	1040376	0.551026	-0.310477	0	0.015984	No	Yes
58486	ZBED5	A_23_P98483	1017071	0.73041	-0.299323	0	0.022977	No	Yes
59342	SCPEP1	A_23_P152548	1040260	0.592821	0.291809	0	0.027972	No	Yes
59345	GNB4	A_32_P171313	1040254	0.859026	0.344041	0	0.00499501	No	Yes
60487	TRMT11	A_23_P134191	1025699	0.415795	-0.287119	0	0.033966	No	No
60492	CCDC90B	A_23_P162127	1040199	0.687128	0.296114	0	0.025974	Yes	No
60625	DHX35	A_23_P5945	1040168	0.758769	-0.329166	0	0.00799201	No	Yes
60626	RIC8A	A_23_P64489	1040166	0.671026	0.285224	0	0.035964	No	Yes
63876	PKNOX2	A_23_P75529	1040137	0.705282	-0.29694	0	0.024975	Yes	No
63941	NECAB3	A_23_P68628	1040081	0.548872	-0.287522	0	0.032967	No	No
63982	ANO3	A_23_P35725	1040058	0.61441	0.337951	0	0.00599401	No	Yes
64101	LRRC4	CUST_62_PI416383280	1040009	0.635692	-0.307642	0	0.016983	No	Yes
64131	XYLT1	A_24_P787897	1039979	0.775949	0.292903	0	0.026973	No	Yes
64132	XYLT2	A_23_P15582	1039975	0.598154	-0.312929	0	0.013986	No	Yes
64333	ARHGAP9	A_23_P64661	1039902	0.846564	-0.320851	0	0.010989	No	Yes
64420	SUSD1	A_23_P216610	1039852	0.491026	0.29714	0	0.024975	No	Yes
64792	IFT22	A_23_P31584	1019576	0.670615	0.294193	0	0.026973	No	Yes
64838	FNDC4	A_23_P16834	1039688	0.658103	-0.289198	0	0.031968	Yes	No
64850	ETNPPL	A_23_P257231	1015973	0.645333	0.287513	0	0.032967	No	Yes
64881	PCDH20	A_23_P204885	1039655	0.800667	0.310269	0	0.016983	No	Yes
65263	PYCR3	A_24_P4212	1039536	0.590205	0.279009	0	0.0499501	Yes	No
65982	ZSCAN18	A_23_P55682	1019973	0.713692	0.292084	0	0.027972	No	Yes
65997	RASL11B	A_23_P69738	1039494	0.564667	0.305972	0	0.016983	No	Yes
66005	CHID1	A_23_P147874	1019917	0.641538	0.291519	0	0.028971	No	Yes
79012	CAMKV	A_23_P29680	1039447	0.749128	0.27956	0	0.047952	Yes	No
79017	GGCT	A_23_P42695	1039442	0.673231	0.307382	0	0.016983	No	Yes
79624	ARMT1	A_23_P254472	1039163	0.700769	-0.278443	0	0.0499501	No	No
79645	EFCAB1	A_23_P146294	1020124	0.844051	0.378072	0	0.001998	No	Yes
79663	HSPBAP1	A_23_P250118	1039112	0.560615	-0.299723	0	0.021978	No	Yes
79698	ZMAT4	A_32_P164593	1015864	0.787282	-0.340279	0	0.00599401	No	Yes
79746	ECHDC3	A_23_P127033	1038997	0.777744	0.301411	0	0.021978	No	Yes
79750	ZNF385D	A_23_P113748	1038993	0.585077	-0.308693	0	0.016983	Yes	No
79754	ASB13	A_24_P278299	1010992	0.863026	-0.35603	0	0.003996	No	Yes
79815	NIPAL2	A_24_P798709	1061229	0.784974	-0.291757	0	0.027972	No	Yes
79822	ARHGAP28	A_24_P579356	1028003	0.660872	0.284614	0	0.036963	No	Yes
79944	L2HGDH	A_23_P106158	1038784	0.646974	-0.297114	0	0.024975	No	Yes
79990	PLEKHH3	A_32_P172188	1038734	0.808974	-0.352316	0	0.003996	No	Yes
80031	SEMA6D	A_23_P420442	1038697	0.612821	-0.279889	0	0.046953	Yes	No
80036	TRPM3	A_23_P114061	1030183	0.681282	-0.327617	0	0.00799201	No	Yes
80119	PIF1	A_23_P416468	1038660	0.890154	-0.360379	0	0.002997	No	Yes
80124	VCPIP1	A_32_P74366	1066412	0.796667	-0.285282	0	0.035964	Yes	No
80179	MYO19	A_23_P320250	1038613	0.669282	-0.317845	0	0.010989	No	Yes
80213	TM2D3	A_23_P140515	1038587	0.568359	0.305791	0	0.017982	No	Yes
80258	EFHC2	A_23_P33947	1038556	0.641795	0.28194	0	0.040959	No	Yes
80307	FER1L4	A_23_P80048	1015693	0.835077	-0.320595	0	0.010989	No	Yes
80339	PNPLA3	A_23_P17914	1038500	0.703692	0.284648	0	0.036963	No	No
80765	STARD5	A_23_P158880	1026502	0.808205	-0.317899	0	0.010989	No	Yes
80820	EEPD1	A_23_P333498	1038432	0.771538	-0.363027	0	0.002997	No	Yes
81033	KCNH6	A_23_P390984	1066532	0.812872	-0.329294	0	0.00799201	No	Yes
81550	TDRD3	CUST_13442_PI416261804	1013560	0.534513	-0.304123	0	0.020979	No	Yes
81605	URM1	A_24_P406591	1060229	0.750103	-0.374441	0	0.001998	No	Yes
81786	TRIM7	A_23_P30315	1038249	0.727128	-0.321746	0	0.00999001	No	No
81849	ST6GALNAC5	A_23_P33093	1038220	0.674872	0.285732	0	0.034965	No	Yes
83442	SH3BGRL3	A_23_P126388	1038173	0.690308	0.301887	0	0.021978	No	No
83445	GSG1	A_23_P139864	1038167	0.711385	0.327134	0	0.00899101	No	Yes
83482	SCRT1	A_24_P367138	1025795	0.918154	-0.373807	0	0.001998	No	Yes
83547	RILP	A_23_P26815	1038136	0.867179	-0.286303	0	0.033966	Yes	No
83660	TLN2	A_24_P347566	1038084	0.557846	0.285643	0	0.034965	Yes	No
83857	TMTC1	A_32_P2452	1028675	0.760051	0.301796	0	0.021978	No	No
83937	RASSF4	A_24_P295590	1037943	0.689077	-0.336117	0	0.00599401	No	Yes
83982	IFI27L2	A_23_P140146	1037927	0.680205	0.28734	0	0.033966	No	Yes
83999	KREMEN1	A_23_P68851	1022938	0.56759	-0.307878	0	0.016983	No	Yes
84063	KIRREL2	A_23_P315451	1026722	0.826256	0.382366	0	0.001998	No	Yes
84109	QRFPR	CUST_8853_PI416261804	1037846	0.604718	-0.283089	0	0.03996	No	Yes
84332	DYDC2	A_23_P75063	1037639	0.811897	0.338166	0	0.00599401	No	Yes
84448	ABLIM2	A_23_P255672	1037585	0.792564	-0.315069	0	0.011988	No	No
84626	KRBA1	A_32_P38637	1037494	0.55559	-0.296647	0	0.025974	No	Yes
84684	INSM2	A_23_P48530	1037427	0.512667	-0.308133	0	0.016983	No	No
84691	FAM71F1	A_23_P134204	1037418	0.754718	0.313285	0	0.013986	No	Yes
84759	PCGF1	A_23_P68059	1037373	0.747846	-0.279585	0	0.047952	No	No
84769	MPV17L2	A_23_P165130	1037367	0.591077	0.306522	0	0.016983	Yes	No
84803	GPAT3	A_23_P69810	1037353	0.898513	-0.35561	0	0.003996	No	Yes
84812	PLCD4	A_23_P385105	1037347	0.817949	-0.373773	0	0.001998	No	Yes
84864	RIOX2	A_23_P91827	1037314	0.71641	0.302601	0	0.020979	No	Yes
84940	CORO6	A_23_P107322	1021342	0.712103	-0.292437	0	0.026973	No	Yes
85004	RERG	A_24_P321525	1037150	0.300256	-0.295244	0	0.025974	No	No
85015	USP45	A_23_P134008	1020695	0.643744	-0.318522	0	0.010989	No	Yes
85236	HIST1H2BK	A_23_P145238	1037129	0.688564	0.312957	0	0.013986	No	Yes
85352	SHISAL1	A_24_P57993	1020779	0.671846	0.279224	0	0.048951	No	Yes
90488	TMEM263	A_23_P410613	1036860	0.803744	0.335701	0	0.00699301	No	Yes
90529	STPG1	A_24_P133162	1036843	0.672821	-0.278805	0	0.0499501	Yes	No
91252	SLC39A13	A_23_P24345	1019266	0.787641	-0.355911	0	0.003996	No	Yes
91523	PCED1B	A_23_P36888	1036732	0.765333	0.299542	0	0.022977	No	Yes
91663	MYADM	A_23_P27584	1029628	0.576359	0.322657	0	0.00999001	No	No
91683	SYT12	A_23_P421306	1036706	0.77641	-0.32082	0	0.010989	No	Yes
92196	DAPL1	A_23_P165598	1025820	0.762872	0.288949	0	0.031968	Yes	No
92597	MOB1B	A_23_P347059	1036572	0.687077	0.290861	0	0.028971	No	Yes
92610	TIFA	A_24_P350686	1036569	0.776821	-0.286072	0	0.034965	No	Yes
93099	DMKN	A_23_P320261	1021836	0.861026	-0.36684	0	0.002997	No	Yes
93664	CADPS2	A_24_P246710	1023842	0.684615	-0.286591	0	0.033966	No	Yes
113263	GLCCI1	A_23_P82402	1025317	0.845436	-0.381242	0	0.001998	No	Yes
113829	SLC35A4	A_23_P69840	1036293	0.757282	-0.315059	0	0.011988	Yes	No
114801	TMEM200A	A_32_P40288	1036234	0.810103	0.382522	0	0.001998	No	Yes
114804	RNF157	A_32_P57810	1027546	0.721487	-0.284929	0	0.036963	Yes	No
114880	OSBPL6	A_32_P220762	1065003	0.857436	-0.357958	0	0.003996	No	Yes
114907	FBXO32	CUST_9858_PI416261804	1030162	0.753231	-0.31352	0	0.012987	No	Yes
115207	KCTD12	CUST_15165_PI416261804	1036164	0.703333	0.292212	0	0.027972	No	Yes
115399	LRRC56	A_23_P368996	1036141	0.893333	0.282196	0	0.040959	Yes	No
116135	LRRC3B	A_23_P143857	1036085	0.871282	0.332062	0	0.00799201	No	Yes
116443	GRIN3A	A_23_P347541	1036035	0.773282	0.33267	0	0.00799201	No	Yes
117154	DACH2	A_32_P464135	1010863	0.673231	0.372847	0	0.001998	No	Yes
122402	TDRD9	A_32_P208350	1035795	0.640667	0.303424	0	0.020979	No	Yes
122416	ANKRD9	A_24_P599496	1062582	0.531077	-0.303888	0	0.020979	Yes	No
122953	JDP2	A_23_P117582	1020121	0.796154	-0.317925	0	0.010989	No	Yes
124056	NOXO1	A_23_P413051	1035723	0.691128	-0.283298	0	0.03996	No	No
124401	ANKS3	A_32_P16975	1035709	0.481487	-0.281352	0	0.042957	Yes	No
124923	RSKR	A_23_P415633	1035665	0.595333	-0.316599	0	0.010989	No	Yes
125058	TBC1D16	A_23_P428326	1061783	0.406821	-0.295842	0	0.025974	Yes	No
125488	TTC39C	A_23_P308305	1020719	0.609436	-0.338219	0	0.00599401	No	Yes
126695	KDF1	A_23_P393051	1035547	0.562256	-0.278457	0	0.0499501	No	No
127833	SYT2	A_23_P104098	1015395	0.932051	-0.351278	0	0.00499501	No	Yes
127933	UHMK1	A_32_P84389	1061295	0.653538	0.309111	0	0.016983	No	No
128414	NKAIN4	A_23_P17316	1035444	0.844718	0.326726	0	0.00899101	No	Yes
128611	ZNF831	A_32_P206479	1016191	0.84	0.340382	0	0.00499501	No	Yes
129642	MBOAT2	A_23_P370635	1035385	0.741641	0.329592	0	0.00799201	No	No
129804	FBLN7	CUST_6427_PI416261804	1013604	0.758564	-0.312078	0	0.013986	Yes	No
130399	ACVR1C	A_23_P397455	1020763	0.825282	-0.292445	0	0.026973	Yes	No
131076	CCDC58	CUST_192_PI416261804	1023563	0.623128	-0.338912	0	0.00599401	No	Yes
131375	LYZL4	A_23_P121144	1035297	0.636974	0.28907	0	0.031968	No	Yes
131566	DCBLD2	A_24_P137434	1035286	0.743385	-0.355472	0	0.003996	No	Yes
131583	FAM43A	A_23_P422144	1035284	0.626359	-0.297771	0	0.022977	No	Yes
132160	PPM1M	A_23_P258393	1017696	0.865846	0.313657	0	0.011988	No	Yes
132204	SYNPR	A_23_P80718	1010567	0.694154	0.310852	0	0.014985	No	Yes
132321	C4orf33	A_23_P433152	1018864	0.702308	-0.301835	0	0.021978	No	Yes
134548	SOWAHA	A_23_P304110	1035166	0.840769	0.281155	0	0.042957	Yes	No
139221	PWWP3B	A_23_P73571	1035034	0.66	0.281985	0	0.040959	No	Yes
139411	PTCHD1	A_23_P303251	1035021	0.770872	0.307466	0	0.016983	Yes	No
139728	PNCK	A_23_P62377	1017964	0.690821	0.299394	0	0.022977	No	Yes
144406	WDR66	A_23_P363275	1034774	0.869231	0.344201	0	0.00499501	No	Yes
145748	LYSMD4	A_23_P117734	1034719	0.793179	-0.337975	0	0.00599401	No	Yes
147372	CCBE1	A_32_P171043	1065153	0.815231	0.305872	0	0.017982	No	Yes
147463	ANKRD29	A_23_P412577	1034611	0.836769	-0.311999	0	0.013986	No	Yes
147650	SPACA6	A_24_P942092	1061208	0.435692	-0.28147	0	0.042957	Yes	No
149076	ZNF362	A_23_P137543	1034486	0.582462	-0.281372	0	0.042957	No	Yes
150209	AIFM3	A_23_P258194	1017660	0.655436	-0.32617	0	0.00899101	Yes	No
153769	SH3RF2	A_24_P120537	1034232	0.767692	-0.281767	0	0.040959	No	Yes
154215	NKAIN2	A_23_P316501	1023039	0.654821	0.343877	0	0.00499501	Yes	No
157848	NKX6-3	A_23_P402804	1071077	0.723744	-0.347437	0	0.00499501	No	Yes
158219	TTC39B	CUST_9983_PI416261804	1034121	0.713026	-0.294238	0	0.026973	No	Yes
158798	AKAP14	CUST_134_PI416379584	1028124	0.680308	0.279657	0	0.047952	Yes	No
160760	PPTC7	A_23_P306933	1034022	0.809385	-0.28473	0	0.036963	Yes	No
162494	RHBDL3	CUST_16569_PI416261804	1033962	0.870769	-0.404364	0	0.001998	No	Yes
163183	SYNE4	A_23_P350074	1022943	0.686564	-0.307643	0	0.016983	No	Yes
163486	DENND1B	A_32_P204330	1068841	0.687897	-0.319226	0	0.010989	No	Yes
163702	IFNLR1	A_23_P74112	1033899	0.765897	-0.360929	0	0.002997	No	Yes
165215	FAM171B	A_23_P371966	1062191	0.796769	0.328938	0	0.00799201	No	Yes
167681	PRSS35	A_23_P42397	1033793	0.831077	0.299527	0	0.022977	No	Yes
170261	ZCCHC12	CUST_8934_PI416261804	1033734	0.842718	0.315387	0	0.010989	No	Yes
170850	KCNG3	A_32_P800799	1026516	0.561949	0.292442	0	0.026973	No	Yes
196383	RILPL2	A_23_P76109	1033620	0.846974	0.353191	0	0.003996	No	Yes
197257	LDHD	A_23_P54918	1023936	0.608513	0.30588	0	0.017982	No	Yes
200132	TCTEX1D1	A_32_P160045	1033544	0.716359	-0.304685	0	0.01998	Yes	No
200942	KLHDC8B	A_23_P125117	1033482	0.80841	0.29243	0	0.026973	No	Yes
202333	CMYA5	A_23_P124946	1033412	0.802308	-0.371756	0	0.001998	No	Yes
203111	ERICH5	A_23_P333029	1033387	0.548872	-0.290849	0	0.028971	No	Yes
220164	DOK6	A_23_P352484	1033229	0.772256	0.310231	0	0.016983	No	Yes
220202	ATOH7	A_32_P78295	1033227	0.759949	0.345952	0	0.00499501	No	Yes
221336	BEND6	A_23_P310086	1033154	0.820308	-0.295346	0	0.025974	No	Yes
221421	RSPH9	CUST_12355_PI416261804	1033144	0.874154	0.319492	0	0.010989	No	Yes
223117	SEMA3D	A_32_P29118	1033035	0.709641	0.329185	0	0.00799201	Yes	No
246213	SLC17A8	A_23_P159076	1010718	0.698051	0.29944	0	0.022977	No	Yes
246330	PELI3	A_23_P104692	1016064	0.872256	-0.299821	0	0.021978	No	Yes
252995	FNDC5	A_23_P420326	1032975	0.624256	-0.310344	0	0.016983	Yes	No
253314	EIF4E1B	CUST_671_PI416379584	1010421	0.716872	-0.29687	0	0.024975	No	Yes
254170	FBXO33	A_32_P87769	1032927	0.792667	-0.289368	0	0.031968	Yes	No
254778	VXN	A_23_P353614	1032900	0.550872	0.283015	0	0.03996	No	Yes
255043	TMEM86B	A_23_P108054	1032877	0.685179	-0.328397	0	0.00799201	No	Yes
255426	RASGEF1C	A_24_P383762	1032848	0.741179	0.311537	0	0.013986	No	Yes
256281	NUDT14	A_32_P5976	1032815	0.738564	0.348307	0	0.00499501	No	Yes
260434	PYDC1	A_23_P407614	1032692	0.844513	0.312717	0	0.013986	No	Yes
266727	MDGA1	A_23_P310460	1032677	0.702872	0.330887	0	0.00799201	No	Yes
283209	PGM2L1	A_32_P122703	1032627	0.675282	0.324579	0	0.00899101	Yes	No
284129	SLC26A11	A_23_P125078	1032497	0.813333	0.294104	0	0.026973	No	Yes
284273	ZADH2	A_32_P177300	1065883	0.813538	-0.35614	0	0.003996	No	Yes
284339	TMEM145	A_23_P67127	1021103	0.56041	-0.317673	0	0.010989	No	Yes
284348	LYPD5	A_24_P323148	1028356	0.907846	-0.353188	0	0.003996	No	Yes
284485	RIIAD1	A_32_P212471	1010519	0.742769	0.28842	0	0.032967	No	Yes
284611	FAM102B	A_32_P172864	1029802	0.629692	0.295874	0	0.025974	No	Yes
284716	RIMKLA	A_32_P95973	1032410	0.805333	-0.303748	0	0.020979	Yes	No
285016	ALKAL2	CUST_571_PI416261804	1032397	0.727846	0.363753	0	0.002997	No	Yes
285362	SUMF1	A_23_P69242	1032329	0.483744	0.29259	0	0.026973	No	Yes
285613	RELL2	A_23_P69853	1011448	0.829538	-0.292544	0	0.026973	Yes	No
285905	INTS4P1	A_32_P345444	1018688	0.664974	-0.32459	0	0.00899101	No	Yes
286133	SCARA5	A_23_P94103	1032240	0.871795	0.303655	0	0.020979	No	Yes
286336	FAM78A	A_23_P314250	1032222	0.79441	-0.302007	0	0.021978	Yes	No
286826	LIN9	A_32_P233304	1032190	0.617436	-0.278834	0	0.0499501	No	Yes
326624	RAB37	A_23_P414654	1032154	0.90041	-0.348669	0	0.00499501	No	Yes
339487	ZBTB8OS	CUST_2903_PI416261804	1021716	0.554513	-0.289509	0	0.031968	No	No
339829	CCDC39	A_32_P404549	1019085	0.796667	-0.282272	0	0.040959	Yes	No
339983	NAT8L	A_24_P91991	1031991	0.851333	-0.290628	0	0.02997	Yes	No
342184	FMN1	A_32_P180825	1063916	0.783128	-0.345547	0	0.00499501	Yes	No
342667	STAC2	A_32_P152195	1031901	0.921897	-0.354053	0	0.003996	No	Yes
347688	TUBB8	CUST_270_PI416379584	1041219	0.559487	0.293998	0	0.026973	No	Yes
347902	AMIGO2	A_23_P14083	1018148	0.778051	0.348492	0	0.00499501	No	Yes
349136	WDR86	CUST_852_PI416379584	1031766	0.827026	0.391838	0	0.001998	No	Yes
349667	RTN4RL2	A_23_P139104	1064798	0.428923	0.285348	0	0.034965	Yes	No
353322	ANKRD37	CUST_1549_PI416261804	1031700	0.532872	-0.282118	0	0.040959	Yes	No
373863	DND1	A_32_P42054	1015578	0.610513	-0.309342	0	0.016983	No	Yes
375057	STUM	CUST_7214_PI416261804	1031607	0.884154	0.366868	0	0.002997	No	Yes
375449	MAST4	A_23_P110571	1021692	0.800821	-0.320346	0	0.010989	Yes	No
386618	KCTD4	A_23_P48327	1031533	0.892103	0.370726	0	0.001998	No	Yes
387640	SKIDA1	A_32_P152767	1031481	0.799385	-0.344745	0	0.00499501	Yes	No
389941	C1QL3	A_23_P1186	1028032	0.751897	0.354884	0	0.003996	No	Yes
390010	NKX1-2	A_32_P104334	1062339	0.787795	-0.283393	0	0.03996	No	No
402381	SOHLH1	A_24_P307964	1023962	0.738615	-0.289183	0	0.031968	Yes	No
404037	HAPLN4	A_23_P430842	1031146	0.862	-0.322178	0	0.00999001	Yes	No
404217	CTXN1	A_32_P155016	1031140	0.693692	0.310206	0	0.016983	No	Yes
415116	PIM3	A_23_P61398	1031090	0.771641	-0.280015	0	0.046953	No	Yes
440073	IQSEC3	A_32_P141013	1070345	0.629744	-0.30276	0	0.020979	Yes	No
494513	PJVK	A_24_P630490	1021068	0.680564	-0.291703	0	0.027972	No	Yes
574036	SERTAD4-AS1	A_32_P207169	1015986	0.887333	-0.339187	0	0.00599401	No	Yes
594855	CPLX3	A_23_P117851	1023048	0.854615	0.35057	0	0.00499501	No	Yes
642273	FAM110C	A_32_P47643	1066609	0.851744	0.364609	0	0.002997	No	Yes
642819	ZNF487	A_32_P6107	1064624	0.528872	-0.298808	0	0.022977	No	No
643037	C11orf97	A_32_P60635	1022655	0.68841	0.28176	0	0.040959	No	Yes
643834	PGA3	A_23_P150547	1016595	0.838718	0.296482	0	0.025974	No	Yes
644353	ZCCHC18	A_24_P6825	1018790	0.855179	0.325036	0	0.00899101	No	Yes
646627	LYPD8	A_24_P164998	1017528	0.616564	0.287196	0	0.033966	No	Yes
728113	ANXA8L1	A_32_P105549	1021828	0.670205	0.282903	0	0.040959	No	Yes
728448	PPIEL	A_24_P315921	1065799	0.635744	-0.284316	0	0.036963	No	Yes
728464	METTL24	CUST_603_PI416379584	1011978	0.680205	-0.349386	0	0.00499501	No	Yes
100129460	DPY19L1P1	A_24_P652033	1061303	0.650308	-0.281526	0	0.041958	No	No
100133941	CD24	A_23_P85250	1058467	0.825231	0.291945	0	0.027972	Yes	No
Bipolar disorder (n = 17)
146	ADRA1D	CUST_64_PI416408490	1059356	0.647333	-0.319269	0	0.00699301	No	No
1290	COL5A2	A_23_P33196	1058079	0.806718	-0.299181	0	0.01998	No	No
2878	GPX3	A_23_P133474	1056199	0.852872	-0.340278	0	0.00499501	No	No
3908	LAMA2	A_23_P70719	1018035	0.698974	-0.290317	0	0.023976	No	No
3937	LCP2	A_23_P30547	1054611	0.868769	-0.300055	0	0.01998	No	No
3956	LGALS1	A_23_P166459	1054595	0.824308	-0.295444	0	0.021978	No	No
5173	PDYN	CUST_653_PI417557136	1053210	0.855179	0.312551	0	0.011988	No	No
7088	TLE1	A_23_P135239	1050759	0.697179	0.296024	0	0.021978	No	No
7139	TNNT2	A_23_P34700	1025477	0.761179	-0.282467	0	0.032967	No	No
7162	TPBG	A_23_P59261	1050668	0.828103	-0.290767	0	0.022977	No	No
9480	ONECUT2	A_32_P124708	1048538	0.893128	-0.329393	0	0.00599401	No	No
56925	LXN	A_23_P6674	1041090	0.804359	0.294257	0	0.021978	No	No
79740	ZBBX	A_23_P61031	1039005	0.643026	-0.28723	0	0.027972	No	No
79961	DENND2D	A_23_P85952	1038762	0.819128	-0.276031	0	0.042957	No	No
147381	CBLN2	A_23_P15889	1034614	0.84959	-0.292864	0	0.022977	No	No
340390	WDR97	A_24_P282363	1014218	0.763795	0.304898	0	0.015984	No	No
613212	CTXN3	A_32_P189413	1016934	0.831077	-0.325692	0	0.00599401	No	No
Attention deficit and hyperactivity disorder (n = 1)
4233	MET	A_23_P359245	1054196	0.923846	0.30529	0	0.011988	No	No
DS, differential stability.
